# Supplementary material for: 3D genome mapping identifies subgroup-specific chromosome conformations and tumor-dependency genes in ependymoma
Source: Nat Commun. 2023 Apr 21;14:2300. doi: 10.1038/s41467-023-38044-0 (PMC10121654; doi:10.1038/s41467-023-38044-0)
Supplement: Supplementary file 6 — Source Data [file 41467_2023_38044_MOESM6_ESM.zip]

Archive with 4 entries (4 files):
- EPN_HiC_Source_Data_merged.280223.xlsx
- __MACOSX/._EPN_HiC_Source_Data_merged.280223.xlsx
- Source Data Western blots 270223.pdf
- __MACOSX/._Source Data Western blots 270223.pdf
