# Supplementary material for: 3D genome mapping identifies subgroup-specific chromosome conformations and tumor-dependency genes in ependymoma
Source: Nat Commun. 2023 Apr 21;14:2300. doi: 10.1038/s41467-023-38044-0 (PMC10121654; doi:10.1038/s41467-023-38044-0)
Supplement: Supplementary file 6 — Source Data [file 41467_2023_38044_MOESM6_ESM.zip › EPN_HiC_Source_Data_merged.280223.xlsx]

## Sheet: Fig 1b
Figure 1b
ID	Subtype	Tumor	Age	Gender	1q gain	6q loss	10q loss	Chromothripsis chr 11	22q loss	CDKN2A status	EZHIP status	EZHIP expr	OTX2 expr	H3.1/H3.3
9EP1	PFA-1	Primary	0.6	m	No	No	No	No	No	wt	wt	Yes	No	wt
9EP9	PFA-1	Primary	2.75	m	No	No	No	No	No	wt	wt	Yes	No	wt
7EP18	PFA-2	Primary	5.3	m	No	No	No	No	No	wt	wt	Yes	No	wt
BT214	PFA-1	Primary	1.05	m	No	No	No	No	No	wt	wt	Yes	unknown*	wt
7EP41	RELA	Primary	0.75	m	No	No	No	Yes	No	wt	wt	No	Yes	wt
11EP22	RELA	Primary	0.8	f	No	No	No	Yes	No	wt	wt	No	Yes	wt
4EP53	RELA	Primary	12	m	No	No	No	Yes	Yes	loss	wt	No	No	wt
16EP7	PFA-1	Primary	3	m	Yes	No	No	No	No	wt	wt	Yes	No	wt
4EP5	PFA-1	Primary	5	m	Yes	No	No	No	No	wt	wt	Yes	No	wt
15EP2	PFA-1	Primary	3	f	Yes	No	Yes	No	No	wt	wt	Yes	No	wt
BT165	RELA	Cell line of primary	13.49	f	No	No	No	Yes	No	loss	wt	No	No	wt
EP1NS	RELA	Cell line of relapse	21.25	f	No	No	No	Yes	No	loss	wt	No	No	wt
EPD210FH	PFA-1	Cell line of relapse	10	m	Yes	Yes	Yes	No	Yes	loss	wt	Yes	No	wt
RCEP1 R2	PFA-1	Relapse	18	m	No	Yes	No	No	No	wt	wt	Yes	No	wt
RCEP1 R3	PFA-1	Relapse	21	m	Yes	Yes	No	No	No	wt	wt	Yes	No	wt
RCEP2 P	PFA	Primary	10	f	Yes	No	No	No	No	wt	wt	Yes	No	wt
RCEP2 R1	PFA	Relapse	12	f	Yes	No	No	No	No	wt	wt	Yes	No	wt
CHLAEP1 P	PFA	Primary	5.8	m	Yes	No	No	No	No	wt	wt	Yes	No	wt
CHLAEP1 R1	PFA	Relapse	21.4	m	unknown	unknown	unknown	unknown	unknown	unknown	unknown	Yes	No	unknown

## Sheet: Fig 1d
Figure 1d
Sample	Contact	1st Qu.	Median	Mean	3rd Qu.
9EP1	Genes	0	0.432959407276106	1.32711919034528	2.36385912202712
9EP1	Enhancers	0.0976107966264223	0.978195629681652	1.74493950211825	3.06177619758669
9EP1	No Loops	0	0.0565835283663675	0.831526458489662	1.19534759832222
9EP9	Genes	0	0.669026765509631	1.43788704053334	2.60169651648096
9EP9	Enhancers	0.0285691521967709	0.704871964456353	1.49304045908634	2.53169295659809
9EP9	No Loops	0	0.0285691521967709	0.749184322362688	0.918386234446348
7EP18	Genes	0	0.584962500721156	1.4200096728845	2.58255600301406
7EP18	Enhancers	0.0426443374084937	0.718080919657225	1.48246135884317	2.61588707391606
7EP18	No Loops	0	0.0426443374084937	0.785925985356151	1.0071955014042
7EP41	Genes	0	0.195333842779834	1.17143428095111	2.1243281350022
7EP41	Enhancers	0.070389327891398	0.903038270112912	1.79422832958915	3.28835856219366
7EP41	No Loops	0	0.0426443374084937	0.808828393499899	0.978195629681652
11EP22	Genes	0	0.111031312388744	1.06820469422949	1.86393845042397
11EP22	Enhancers	0	0.575312330687437	1.51950276199284	2.75808875089107
11EP22	No Loops	0	0.0285691521967709	0.765645574083682	0.887525270741587
4EP53	Genes	0	0.298658315564515	1.32446942447314	2.53356334821451
4EP53	Enhancers	0.0285691521967709	1.26903314645524	1.95941201332009	3.56559717585422
4EP53	No Loops	0	0	0.755830827460313	0.839959587489532
Note: full tracks computation is avaiable in source code repo https://github.com/kokonech/EPN_HiC_analysis

## Sheet: Fig 2d
Figure 2d
Tumor class	RCOR2 (log2 expr)
09_st_epn_rela	6.63081
06_pf_epn_b	6.1416
09_st_epn_rela	6.72247
03_sp_epn	4.3147
06_pf_epn_b	5.77083
05_pf_epn_a	6.03342
03_sp_epn	4.85798
06_pf_epn_b	6.34163
04_pf_se	4.77083
04_pf_se	4.01792
03_sp_epn	3.82782
05_pf_epn_a	5.15785
06_pf_epn_b	5.36807
06_pf_epn_b	4.926
05_pf_epn_a	5.16189
06_pf_epn_b	3.98185
06_pf_epn_b	5.1334
03_sp_epn	3.848
05_pf_epn_a	4.87283
06_pf_epn_b	4.71699
05_pf_epn_a	5.2211
06_pf_epn_b	5.30743
09_st_epn_rela	8.4446
09_st_epn_rela	7.33092
05_pf_epn_a	4.20945
09_st_epn_rela	6.84674
09_st_epn_rela	7.83668
04_pf_se	4.12928
03_sp_epn	3.89724
03_sp_epn	4.65535
09_st_epn_rela	7.55689
06_pf_epn_b	4.10434
09_st_epn_rela	8.21529
06_pf_epn_b	5.23649
09_st_epn_rela	8.85237
08_st_epn_yap	5.10014
05_pf_epn_a	4.66676
06_pf_epn_b	5.53605
05_pf_epn_a	4.1375
06_pf_epn_b	5.25172
02_sp_mpe	4.21723
05_pf_epn_a	5.14975
06_pf_epn_b	4.93074
05_pf_epn_a	5.1375
09_st_epn_rela	7.64169
03_sp_epn	4.20945
05_pf_epn_a	4.39917
05_pf_epn_a	4.07039
06_pf_epn_b	4.08746
08_st_epn_yap	4.92125
05_pf_epn_a	4.97728
06_pf_epn_b	4.72792
09_st_epn_rela	8.02791
05_pf_epn_a	4.89724
07_st_se	4.33628
09_st_epn_rela	8.57667
06_pf_epn_b	4.96809
05_pf_epn_a	5.3147
09_st_epn_rela	7.11374
09_st_epn_rela	8.59842
09_st_epn_rela	8.40684
09_st_epn_rela	9.00085
08_st_epn_yap	4.8679
09_st_epn_rela	7.98925
09_st_epn_rela	8.46597
09_st_epn_rela	7.08215
09_st_epn_rela	7.02348
09_st_epn_rela	7.33985
05_pf_epn_a	5.82782
05_pf_epn_a	4.94953
09_st_epn_rela	9.29048
09_st_epn_rela	9.91184
05_pf_epn_a	6.13545
02_sp_mpe	5.74416
06_pf_epn_b	5.10014
05_pf_epn_a	4.20945
09_st_epn_rela	6.51254
08_st_epn_yap	6.49985
05_pf_epn_a	4.89239
05_pf_epn_a	5.26679
06_pf_epn_b	4.30743
05_pf_epn_a	3.9542
05_pf_epn_a	4.46597
05_pf_epn_a	4.14568
05_pf_epn_a	5.0268
05_pf_epn_a	4.72792
05_pf_epn_a	4.72247
05_pf_epn_a	4.94017
05_pf_epn_a	5.01792
06_pf_epn_b	4.66676
05_pf_epn_a	5.0917
05_pf_epn_a	5.90207
06_pf_epn_b	5.853
06_pf_epn_b	4.89724
05_pf_epn_a	5.66391
05_pf_epn_a	5.51728
06_pf_epn_b	5.83036
08_st_epn_yap	5.11686
05_pf_epn_a	5.59096
05_pf_epn_a	5.76022
05_pf_epn_a	5.40599
05_pf_epn_a	4.56682
09_st_epn_rela	6.81762
07_st_se	5.17393
09_st_epn_rela	7.43879
09_st_epn_rela	8.73539
09_st_epn_rela	9.11192
09_st_epn_rela	6.67666
09_st_epn_rela	6.95303
09_st_epn_rela	7.18289
09_st_epn_rela	7.25172
09_st_epn_rela	7.27705
09_st_epn_rela	7.46842
09_st_epn_rela	7.60437
09_st_epn_rela	7.0542
09_st_epn_rela	8.18388
09_st_epn_rela	5.08321
09_st_epn_rela	7.27333
09_st_epn_rela	7.60733
07_st_se	4.56682
08_st_epn_yap	5.08746
08_st_epn_yap	4.24031
07_st_se	5.00899
07_st_se	4.43962
08_st_epn_yap	5.56377
06_pf_epn_b	4.74953
06_pf_epn_b	5.34341
03_sp_epn	4.0268
03_sp_epn	3.1375
05_pf_epn_a	6.23074
05_pf_epn_a	4.49825
09_st_epn_rela	8.40812
02_sp_mpe	5.32912
05_pf_epn_a	5.69209
05_pf_epn_a	4.94017
05_pf_epn_a	5.04876
06_pf_epn_b	6.41616
06_pf_epn_b	6.11478
05_pf_epn_a	5.90207
05_pf_epn_a	6.29462
05_pf_epn_a	4.60881
05_pf_epn_a	6.10434
05_pf_epn_a	5.55459
02_sp_mpe	4.43962
02_sp_mpe	6.18982
02_sp_mpe	5.42291
04_pf_se	3.72247
07_st_se	4.67807
04_pf_se	5.1416
04_pf_se	4.94017
07_st_se	5.45615
05_pf_epn_a	6.87406
04_pf_se	4.66107
06_pf_epn_b	5.87529
05_pf_epn_a	5.1334
06_pf_epn_b	4.97269
06_pf_epn_b	5.27426
06_pf_epn_b	5.77873
05_pf_epn_a	6.27984
06_pf_epn_b	6.35403
05_pf_epn_a	5.44956
05_pf_epn_a	5.04439
05_pf_epn_a	4.96809
06_pf_epn_b	4.42626
09_st_epn_rela	7.1179
09_st_epn_rela	6.91289
06_pf_epn_b	4.80735
05_pf_epn_a	5.41278
05_pf_epn_a	4.98185
06_pf_epn_b	5.45286
05_pf_epn_a	4.98185
05_pf_epn_a	5.1375
05_pf_epn_a	5.26679
04_pf_se	4.45286
04_pf_se	4.57289
07_st_se	4.87774
05_pf_epn_a	6.49025
05_pf_epn_a	4.58496
05_pf_epn_a	4.81762
05_pf_epn_a	5.37851
08_st_epn_yap	4.66107
06_pf_epn_b	5.83542
05_pf_epn_a	4.30012
06_pf_epn_b	4.7866
03_sp_epn	4.46597
05_pf_epn_a	5.12102
06_pf_epn_b	4.63227
09_st_epn_rela	7.77413
04_pf_se	3.65535
09_st_epn_rela	7.75154
03_sp_epn	5.35403
09_st_epn_rela	6.98071
09_st_epn_rela	7.78267
08_st_epn_yap	5.3147
09_st_epn_rela	5.9472
05_pf_epn_a	5.65249
04_pf_se	4.66676
05_pf_epn_a	5.29278
06_pf_epn_b	5.72792
05_pf_epn_a	5.1819
05_pf_epn_a	5.04002
05_pf_epn_a	5.08746
08_st_epn_yap	5.07895
09_st_epn_rela	8.65392
05_pf_epn_a	5.44294
05_pf_epn_a	5.06609
05_pf_epn_a	5.38543
02_sp_mpe	6.05961
02_sp_mpe	4.54844
05_pf_epn_a	4.61471
05_pf_epn_a	2.60881
05_pf_epn_a	4.58496
05_pf_epn_a	4.33628
05_pf_epn_a	4.97728
05_pf_epn_a	4.34341
05_pf_epn_a	3.98185
05_pf_epn_a	5.84549
05_pf_epn_a	5.15785
05_pf_epn_a	4.76022
05_pf_epn_a	3.75489
05_pf_epn_a	4.05311
05_pf_epn_a	5.12516
05_pf_epn_a	3.62059
05_pf_epn_a	1.76553
09_st_epn_rela	9.62936
09_st_epn_rela	7.34961
05_pf_epn_a	4.93074
05_pf_epn_a	5.23649
05_pf_epn_a	4
08_st_epn_yap	4.43296
05_pf_epn_a	5.83036
05_pf_epn_a	4.51728
05_pf_epn_a	4.6893
09_st_epn_rela	7.66391
06_pf_epn_b	5.06178
05_pf_epn_a	3.56071
05_pf_epn_a	4.93074
05_pf_epn_a	3.80735
05_pf_epn_a	4.10434
05_pf_epn_a	4.22497
09_st_epn_rela	9.91004
06_pf_epn_b	6.1416
06_pf_epn_b	5.47573
05_pf_epn_a	4.38543
05_pf_epn_a	7.05961
05_pf_epn_a	5.76818
09_st_epn_rela	7.93428
05_pf_epn_a	4.95884
05_pf_epn_a	4.88753
05_pf_epn_a	4.81762
05_pf_epn_a	4.1375
05_pf_epn_a	5.11686
05_pf_epn_a	5.59991
05_pf_epn_a	6.42122
09_st_epn_rela	8.77347
05_pf_epn_a	4.54226
05_pf_epn_a	4.92125
05_pf_epn_a	6.29278
05_pf_epn_a	4.96809
05_pf_epn_a	5.09592
05_pf_epn_a	6.37851
05_pf_epn_a	3.64386
05_pf_epn_a	4.90689
05_pf_epn_a	4.62059
09_st_epn_rela	8.23601
05_pf_epn_a	5.0917
05_pf_epn_a	4.41278
05_pf_epn_a	6.19377
05_pf_epn_a	5.02237
05_pf_epn_a	4.08746
05_pf_epn_a	4.853
05_pf_epn_a	4.59694
05_pf_epn_a	4.16189
05_pf_epn_a	3.76553
09_st_epn_rela	9.17393
05_pf_epn_a	4.19377
09_st_epn_rela	7.52591
05_pf_epn_a	4.06178
05_pf_epn_a	4.07039
05_pf_epn_a	4.69488
09_st_epn_rela	9.70009
05_pf_epn_a	4.74416
05_pf_epn_a	2.32193
05_pf_epn_a	4.43296
02_sp_mpe	3.99095
05_pf_epn_a	4.05311
05_pf_epn_a	5.50779
09_st_epn_rela	7.59021
05_pf_epn_a	4.44626
09_st_epn_rela	8.52278
05_pf_epn_a	4.41954
09_st_epn_rela	6.53761
09_st_epn_rela	6.77873
03_sp_epn	3.66676
06_pf_epn_b	5.70044
09_st_epn_rela	7.97212
05_pf_epn_a	4.10434
05_pf_epn_a	2.98185
07_st_se	3.45943
02_sp_mpe	4.08746
02_sp_mpe	4.18587
05_pf_epn_a	4.15381
09_st_epn_rela	6.7211
06_pf_epn_b	4.48543
04_pf_se	5.03122
05_pf_epn_a	4.50462
09_st_epn_rela	7.13648
06_pf_epn_b	4.79181
04_pf_se	4.56071
02_sp_mpe	4.38543
05_pf_epn_a	4.58496
07_st_se	4.2555
06_pf_epn_b	5.2891
03_sp_epn	4.56682
05_pf_epn_a	4.29278
05_pf_epn_a	4.1127
05_pf_epn_a	5.1375
09_st_epn_rela	7.62863
03_sp_epn	3.7866
05_pf_epn_a	4.87283
05_pf_epn_a	4.82273
03_sp_epn	3.98185
06_pf_epn_b	4.67243
07_st_se	4.72792
02_sp_mpe	3.64386
05_pf_epn_a	5.74685
05_pf_epn_a	4.63227
09_st_epn_rela	6.26866
09_st_epn_rela	7.80478
09_st_epn_rela	8.45697
09_st_epn_rela	7.23649
07_st_se	5.58796
05_pf_epn_a	4.26303
05_pf_epn_a	4.79701
02_sp_mpe	4.7866
05_pf_epn_a	5.63807
05_pf_epn_a	5.25172
05_pf_epn_a	5.06609
05_pf_epn_a	5.37156
05_pf_epn_a	5.55459
05_pf_epn_a	4.70598
09_st_epn_rela	6.61618
06_pf_epn_b	4.77083
09_st_epn_rela	7.27333
05_pf_epn_a	3.76553
07_st_se	1.63227
09_st_epn_rela	9.67983
09_st_epn_rela	8.07468
09_st_epn_rela	6.95652
05_pf_epn_a	5.10014
05_pf_epn_a	5.1819
05_pf_epn_a	5.01346
05_pf_epn_a	3.75489
05_pf_epn_a	4.67243
05_pf_epn_a	4.90207
05_pf_epn_a	5.10434
05_pf_epn_a	4.87283
05_pf_epn_a	4.7866
05_pf_epn_a	4.97728
05_pf_epn_a	5.24793
05_pf_epn_a	5.05311
05_pf_epn_a	5.59395
05_pf_epn_a	6.56071
05_pf_epn_a	4.85798
05_pf_epn_a	4.61471
04_pf_se	2.74416
05_pf_epn_a	5.42291
05_pf_epn_a	5.0045
05_pf_epn_a	5.75756
05_pf_epn_a	4.17792
05_pf_epn_a	3.1375
05_pf_epn_a	4.66676
05_pf_epn_a	4.47249
05_pf_epn_a	5.66676
05_pf_epn_a	5.79442
05_pf_epn_a	6.40939
05_pf_epn_a	3.9542
05_pf_epn_a	4.24031
05_pf_epn_a	5.2854
05_pf_epn_a	4.83289
05_pf_epn_a	5.04439
05_pf_epn_a	4.54844
05_pf_epn_a	6.21529
05_pf_epn_a	3.70044
05_pf_epn_a	4.2555
05_pf_epn_a	6.04221
05_pf_epn_a	4.64962
05_pf_epn_a	5.30012
06_pf_epn_b	4.80219
05_pf_epn_a	5.58195
05_pf_epn_a	5.60288
05_pf_epn_a	4.88264
05_pf_epn_a	5.56377

## Sheet: Fig 2e
Figure 2e
Tumor class	ZFTA expr log2	RCOR2 expr log2
ZFTA	10.6099	6.63081
ZFTA	10.0322	6.72247
ZFTA	10.8647	8.4446
ZFTA	10.2378	7.33092
ZFTA	10.5285	6.84674
ZFTA	10.4289	7.83668
ZFTA	10.4215	7.55689
ZFTA	10.6866	8.21529
ZFTA	10.922	8.85237
ZFTA	10.7703	7.64169
ZFTA	10.5709	8.02791
ZFTA	11.0296	8.57667
ZFTA	10.6993	7.11374
ZFTA	11.7033	8.59842
ZFTA	10.855	8.40684
ZFTA	10.8915	9.00085
ZFTA	11.024	7.98925
ZFTA	11.1946	8.46597
ZFTA	10.0747	7.08215
ZFTA	10.5618	7.02348
ZFTA	10.4262	7.33985
ZFTA	11.7261	9.29048
ZFTA	11.8211	9.91184
ZFTA	10.7361	6.51254
ZFTA	10.0791	6.81762
ZFTA	10.3399	7.43879
ZFTA	11.1079	8.73539
ZFTA	11.0566	9.11192
ZFTA	10.0367	6.67666
ZFTA	10.3067	6.95303
ZFTA	10.3569	7.18289
ZFTA	10.1784	7.25172
ZFTA	10.2538	7.27705
ZFTA	10.4566	7.46842
ZFTA	10.6014	7.60437
ZFTA	10.1255	7.0542
ZFTA	11.068	8.18388
ZFTA	7.57894	5.08321
ZFTA	10.4604	7.27333
ZFTA	10.7561	7.60733
ZFTA	10.9894	8.40812
ZFTA	9.90373	7.1179
ZFTA	10.1412	6.91289
ZFTA	9.96073	7.77413
ZFTA	10.4819	7.75154
ZFTA	10.1147	6.98071
ZFTA	10.5345	7.78267
ZFTA	10.1654	5.9472
ZFTA	10.7635	8.65392
ZFTA	11.3487	9.62936
ZFTA	11.2358	7.34961
ZFTA	10.0566	7.66391
ZFTA	11.08	9.91004
ZFTA	10.1365	7.93428
ZFTA	10.4267	8.77347
ZFTA	10.3827	8.23601
ZFTA	11.107	9.17393
ZFTA	10.8823	7.52591
ZFTA	11.5961	9.70009
ZFTA	10.9996	7.59021
ZFTA	11.0487	8.52278
ZFTA	10.4454	6.53761
ZFTA	10.867	6.77873
ZFTA	11.3179	7.97212
ZFTA	11.8184	6.7211
ZFTA	10.5771	7.13648
ZFTA	11.1116	7.62863
ZFTA	10.7832	6.26866
ZFTA	11.2787	7.80478
ZFTA	11.1005	8.45697
ZFTA	10.9007	7.23649
ZFTA	10.1221	6.61618
ZFTA	11.083	7.27333
ZFTA	11.5212	9.67983
ZFTA	10.8138	8.07468
ZFTA	10.2238	6.95652
PFA	8.80832	6.03342
PFA	8.21626	5.15785
PFA	8.16892	5.16189
PFA	7.32733	4.87283
PFA	8.16892	5.2211
PFA	7.8679	4.20945
PFA	8.28077	4.66676
PFA	7.91648	4.1375
PFA	7.61985	5.14975
PFA	8.80381	5.1375
PFA	7.77676	4.39917
PFA	7.95652	4.07039
PFA	8.41109	4.97728
PFA	8.4733	4.89724
PFA	8.57781	5.3147
PFA	8.45861	5.82782
PFA	8.22593	4.94953
PFA	7.91229	6.13545
PFA	8.74886	4.20945
PFA	8.3733	4.89239
PFA	7.34784	5.26679
PFA	7.49025	3.9542
PFA	7.41785	4.46597
PFA	7.6125	4.14568
PFA	8.25456	5.0268
PFA	7.9431	4.72792
PFA	7.70598	4.72247
PFA	7.65678	4.94017
PFA	8.21189	5.01792
PFA	8.25077	5.0917
PFA	7.92896	5.90207
PFA	8.13494	5.66391
PFA	8.21578	5.51728
PFA	7.808	5.59096
PFA	8.41447	5.76022
PFA	8.41193	5.40599
PFA	8.56834	4.56682
PFA	8.82146	6.23074
PFA	7.67666	4.49825
PFA	8.65714	5.69209
PFA	7.76818	4.94017
PFA	8.09856	5.04876
PFA	8.35711	5.90207
PFA	8.86975	6.29462
PFA	8.07842	4.60881
PFA	8.34784	6.10434
PFA	8.10643	5.55459
PFA	8.47857	6.87406
PFA	7.69279	5.1334
PFA	8.93162	6.27984
PFA	8.49065	5.44956
PFA	8.56796	5.04439
PFA	8.16239	4.96809
PFA	8.1472	5.41278
PFA	8.56796	4.98185
PFA	7.67878	4.98185
PFA	8.58759	5.1375
PFA	8.00675	5.26679
PFA	9.07895	6.49025
PFA	8.15279	4.58496
PFA	7.79246	4.81762
PFA	8.47411	5.37851
PFA	7.1639	4.30012
PFA	8.1467	5.12102
PFA	8.24698	5.65249
PFA	8.64997	5.29278
PFA	8.41151	5.1819
PFA	8.23506	5.04002
PFA	8.14006	5.08746
PFA	7.37069	5.44294
PFA	8.10276	5.06609
PFA	8.49346	5.38543
PFA	9.08321	4.61471
PFA	8.20897	2.60881
PFA	8.14006	4.58496
PFA	8.99831	4.33628
PFA	8.6893	4.97728
PFA	8.33181	4.34341
PFA	8.43671	3.98185
PFA	8.89451	5.84549
PFA	8.29416	5.15785
PFA	8.2914	4.76022
PFA	8.38068	3.75489
PFA	8.48341	4.05311
PFA	8.06393	5.12516
PFA	8.28263	3.62059
PFA	7.98868	1.76553
PFA	8.29783	4.93074
PFA	8.75856	5.23649
PFA	7.90448	4
PFA	8.61434	5.83036
PFA	8.56758	4.51728
PFA	8.07735	4.6893
PFA	7.78856	3.56071
PFA	7.89118	4.93074
PFA	7.47573	3.80735
PFA	8.2635	4.10434
PFA	8.22014	4.22497
PFA	8.33494	4.38543
PFA	9.12567	7.05961
PFA	9.29989	5.76818
PFA	8.35623	4.95884
PFA	8.80381	4.88753
PFA	8.73978	4.81762
PFA	8.33494	4.1375
PFA	8.40259	5.11686
PFA	9.04056	5.59991
PFA	9.37221	6.42122
PFA	7.58721	4.54226
PFA	7.37504	4.92125
PFA	9.34674	6.29278
PFA	7.732	4.96809
PFA	8.66071	5.09592
PFA	8.84392	6.37851
PFA	8.23601	3.64386
PFA	9.39682	4.90689
PFA	8.07253	4.62059
PFA	8.21965	5.0917
PFA	7.77808	4.41278
PFA	9.03232	6.19377
PFA	8.32463	5.02237
PFA	8.49705	4.08746
PFA	9.02846	4.853
PFA	9.50661	4.59694
PFA	9.04357	4.16189
PFA	8.30697	3.76553
PFA	7.93664	4.19377
PFA	8.34518	4.06178
PFA	8.35535	4.07039
PFA	7.98868	4.69488
PFA	8.67842	4.74416
PFA	8.82972	2.32193
PFA	7.633	4.43296
PFA	7.99322	4.05311
PFA	8.23266	5.50779
PFA	8.5216	4.44626
PFA	7.90629	4.41954
PFA	8.85112	4.10434
PFA	7.90147	2.98185
PFA	8.65464	4.15381
PFA	8.47249	4.50462
PFA	8.50024	4.58496
PFA	7.76354	4.29278
PFA	8.25503	4.1127
PFA	8.9952	5.1375
PFA	8.4672	4.87283
PFA	8.75355	4.82273
PFA	9.15076	5.74685
PFA	8.24603	4.63227
PFA	9.01597	4.26303
PFA	7.28448	4.79701
PFA	7.8586	5.63807
PFA	7.72656	5.25172
PFA	7.88081	5.06609
PFA	8.03562	5.37156
PFA	8.44708	5.55459
PFA	7.71631	4.70598
PFA	8.37591	3.76553
PFA	8.64926	5.10014
PFA	8.98868	5.1819
PFA	8.72588	5.01346
PFA	8.06985	3.75489
PFA	8.62826	4.67243
PFA	8.15076	4.90207
PFA	8.63481	5.10434
PFA	8.31334	4.87283
PFA	7.68089	4.7866
PFA	8.56148	4.97728
PFA	8.92362	5.24793
PFA	8.69836	5.05311
PFA	9.10538	5.59395
PFA	9.20261	6.56071
PFA	8.06932	4.85798
PFA	8.53255	4.61471
PFA	8.31243	5.42291
PFA	8.94661	5.0045
PFA	9.04576	5.75756
PFA	8.44128	4.17792
PFA	7.99039	3.1375
PFA	8.95449	4.66676
PFA	8.7211	4.47249
PFA	7.85611	5.66676
PFA	8.62571	5.79442
PFA	9.65839	6.40939
PFA	8.76587	3.9542
PFA	8.09487	4.24031
PFA	9.3394	5.2854
PFA	8.7418	4.83289
PFA	8.84643	5.04439
PFA	8.82114	4.54844
PFA	9.34185	6.21529
PFA	8.30378	3.70044
PFA	9.22086	4.2555
PFA	9.34052	6.04221
PFA	8.06717	4.64962
PFA	8.57592	5.30012
PFA	8.67878	5.58195
PFA	8.75889	5.60288
PFA	8.26162	4.88264
PFA	9.27752	5.56377

## Sheet: Fig 2f-k
Figure 2f-k
2f and h n=1	cells | Freq. of Parent	cells/Single Cells | Freq. of Parent	cells/Single Cells/GFP+ DAPI- | Freq. of Parent
210506_Day0_Scr_001.fcs	78.6 %	96.9 %	64.3 %
210506_Day0_917_003.fcs	69.4 %	98.3 %	83.7 %		shRNA targeting RCOR2	shRNA targeting LSD1
210506_Day0_1555_002.fcs	40.5 %	94.5 %	40.7 %		shRNA#1 : 1555	shRNA#1 : 917
210506_Day0_2865_005.fcs	47.4 %	97.9 %	71.3 %		shRNA#2 : 2865	shRNA#2 : 4436
210506_Day0_4436_004.fcs	58.7 %	98.9 %	85.3 %
210509_Day3_Scr_007.fcs	86.4 %	95.5 %	60.3 %
210509_Day3_917_009.fcs	51.1 %	94.2 %	35.7 %			2g and i n=1	Cells | Freq. of Parent	Cells/Single Cells | Freq. of Parent	Cells/Single Cells/GFP+ | Freq. of Parent						LSD1 inhibitor	2J
210509_Day3_1555_008.fcs	44.0 %	93.5 %	1.23 %			shRNA_EPD210FH_Day3_PSMA1.fcs	56.5 %	95.7 %	93.3 %						ORY-1001		BT165			EP1NS			EPD210FH			BT214
210509_Day3_2865_011.fcs	39.9 %	94.8 %	10.4 %			shRNA_EPD210FH_Day3_Scramble.fcs	67.7 %	96.2 %	87.4 %							0	332605	348834	334089	595046	601689	562017	503182	492708	526728	623820	626495	575011
210509_Day3_4436_010.fcs	32.5 %	98.4 %	7.48 %			shRNA_EPD210FH_Day3_917.fcs	60.3 %	96.0 %	92.6 %							0.0001	320241	347945	348109	572725	592371	571120	500344	506633	516961	639472	640844	648410
210512_Day6_Scr_013.fcs	73.3 %	93.9 %	61.4 %			shRNA_EPD210FH_Day3_1555.fcs	32.4 %	89.5 %	92.2 %							0.001	311103	337894	321423	571707	588549	578825	533286	506426	531129	636702	665736	674856
210512_Day6_917_015.fcs	42.5 %	90.7 %	45.9 %			shRNA_EPD210FH_Day3_1561.fcs	55.7 %	97.4 %	95.8 %							0.01	320983	304831	313355	606253	629273	623829	486711	491258	491974	678833	666745	616219
210512_Day6_1555_014.fcs	13.5 %	85.0 %	4.61 %			shRNA_EPD210FH_Day3_2865.fcs	47.2 %	97.7 %	94.7 %							0.1	315823	335141	329550	643423	679213	685434	496780	517953	515098	643751	611094	652276
210512_Day6_2865_017.fcs	20.5 %	88.5 %	17.3 %			shRNA_EPD210FH_Day3_4436.fcs	48.5 %	94.9 %	96.6 %							1	323882	318066	316039	623337	675736	644096	525261	501664	488696	661344	641629	610395
210512_Day6_4436_016.fcs	3.46 %	90.5 %	31.5 %			shRNA_EPD210FH_Day3_5400.fcs	51.9 %	96.8 %	95.5 %							10	321095	319628	315392	562147	614036	600058	528290	484321	484847	672897	594200	698471
210515_Day9_Scr_001.fcs	68.6 %	80.2 %	58.4 %			shRNA_EPD210FH_Day6_PSMA1.fcs	32.4 %	86.9 %	89.6 %							20	315193	344848	342242	544088	553286	534813	440378	446332	450387	526685	625813	585667
210515_Day9_917_003.fcs	48.9 %	89.0 %	38.2 %			shRNA_EPD210FH_Day6_Scramble.fcs	52.7 %	90.0 %	85.4 %							50	223709	307833	249430	358498	375762	384891	394114	412509	414710	630153	629894	665977
210515_Day9_1555_002.fcs	23.4 %	83.4 %	3.51 %			shRNA_EPD210FH_Day6_917.fcs	33.6 %	90.9 %	90.9 %								BT165			EP1NS			EPD210FH			BT214
210515_Day9_2865_005.fcs	28.0 %	91.0 %	10.5 %			shRNA_EPD210FH_Day6_1555.fcs	9.52 %	86.1 %	67.4 %									338509			586251			507539			608442
210515_Day9_4436_004.fcs	3.81 %	95.4 %	25.9 %			shRNA_EPD210FH_Day6_1561.fcs	34.6 %	90.9 %	95.4 %							log 10	98.2558	103.05	98.6942	101.5	102.633	95.8663	99.1415	97.0778	103.781	102.527	102.967	94.5055
210518_Day12_Scr_025.fcs	58.9 %	73.6 %	56.4 %			shRNA_EPD210FH_Day6_2865.fcs	44.8 %	92.7 %	86.0 %							-4	94.6033	102.787	102.836	97.6929	101.044	97.4191	98.5823	99.8214	101.856	105.1	105.325	106.569
210518_Day12_917_027.fcs	72.8 %	89.0 %	30.2 %			shRNA_EPD210FH_Day6_4436.fcs	18.7 %	83.7 %	91.8 %							-3	91.9038	99.8182	94.9525	97.5192	100.392	98.7334	105.073	99.7806	104.648	104.645	109.417	110.915
210518_Day12_1555_026.fcs	42.7 %	85.9 %	3.24 %			shRNA_EPD210FH_Day6_5400.fcs	31.0 %	88.3 %	92.5 %							-2	94.8225	90.051	92.5691	103.412	107.339	106.41	95.8962	96.7921	96.9332	111.569	109.582	101.278
210518_Day12_2865_029.fcs	62.7 %	89.1 %	6.03 %			shRNA_EPD210FH_Day9_PSMA1.fcs	31.2 %	92.4 %	78.1 %							-1	93.2982	99.005	97.3533	109.752	115.857	116.918	97.8801	102.052	101.489	105.803	100.436	107.204
210518_Day12_4436_028.fcs	8.12 %	96.0 %	17.9 %			shRNA_EPD210FH_Day9_Scramble.fcs	60.5 %	96.2 %	83.7 %							0	95.6789	93.9608	93.362	106.326	115.264	109.867	103.492	98.8424	96.2873	108.695	105.454	100.321
Mean	49.5 %	91.1 %	34.9 %			shRNA_EPD210FH_Day9_917.fcs	39.3 %	97.5 %	86.9 %							1	94.8556	94.4222	93.1708	95.8885	104.739	102.355	104.088	95.4253	95.529	110.593	97.6593	114.797
SD	24.6 %	6.84 %	24.7 %			shRNA_EPD210FH_Day9_1555.fcs	5.17 %	95.0 %	52.8 %							1.30103	93.1121	101.873	101.103	92.8081	94.377	91.226	86.7673	87.9404	88.7393	86.5629	102.855	96.2568
						shRNA_EPD210FH_Day9_1561.fcs	51.1 %	96.4 %	93.3 %							1.69897	66.0865	90.9378	73.6848	61.151	64.0958	65.653	77.6519	81.2763	81.7099	103.568	103.526	109.456
2f and h n=2	cells | Freq. of Parent	cells/Single Cells | Freq. of Parent	cells/Single Cells/GFP+ | Freq. of Parent			shRNA_EPD210FH_Day9_2865.fcs	21.9 %	97.7 %	76.4 %
Specimen_001_A1_A01.fcs	40.2 %	93.9 %	33.0 %			shRNA_EPD210FH_Day9_4436.fcs	22.0 %	95.8 %	86.0 %
Specimen_001_A2_A02.fcs	27.6 %	94.9 %	34.9 %			shRNA_EPD210FH_Day9_5400.fcs	41.8 %	97.9 %	90.8 %						HDAC 1/3 inhibitor	2k
Specimen_001_A3_A03.fcs	51.8 %	96.2 %	41.9 %			shRNA_EPD210FH_Day12_917.fcs	52.2 %	93.9 %	82.4 %						Entinostat		EP1NS			ST-1			EPD210FH			BT214
Specimen_001_A4_A04.fcs	59.4 %	95.2 %	39.7 %			shRNA_EPD210FH_Day12_1555.fcs	14.5 %	93.4 %	36.6 %							0	371561	418653	386479	8037832	8500944	8702244	225168	230189	224037	646702	644519	615244
Specimen_001_A5_A05.fcs	53.9 %	92.9 %	29.7 %			shRNA_EPD210FH_Day12_1561.fcs	52.7 %	92.3 %	88.8 %							0.00064	377341	408299	382915	7808508	7920500	7812604	210526	219758	217221	632060	604528	608497
Specimen_001_A6_A06.fcs	52.7 %	94.8 %	32.0 %			shRNA_EPD210FH_Day12_2865.fcs	22.2 %	95.3 %	59.1 %							0.0032	364787	387600	377324	7183020	7442076	7382464	206065	212467	210828	615520	664830	630852
Specimen_001_A7_A07.fcs	35.5 %	96.9 %	22.4 %			shRNA_EPD210FH_Day12_4436.fcs	30.5 %	92.0 %	74.4 %							0.016	358791	393131	365469	6577152	6516276	6243568	191173	201009	202907	626762	669592	635537
Specimen_001_A8_A08.fcs	32.2 %	90.4 %	45.0 %			shRNA_EPD210FH_Day12_5400.fcs	53.2 %	93.3 %	89.0 %							0.08	307911	339240	350482	5704840	6024276	5656344	178274	182967	187963	615209	628290	619946
Specimen_001_A9_A09.fcs	42.6 %	97.2 %	0 %			shRNA_EPD210FH_Day12_PSMA1.fcs	23.5 %	81.9 %	44.2 %							0.4	235047	290474	263934	3905432	4068504	4058876	166911	170698	171785	576780	629351	620826
Specimen_001_G1_G01.fcs	39.0 %	94.8 %	17.2 %			shRNA_EPD210FH_Day12_Scramble.fcs	65.7 %	91.0 %	83.6 %							2	105522	101527	89698	928276	914296	931732	159327	155522	165634	443251	468808	441914
Specimen_001_G2_G02.fcs	43.3 %	95.9 %	19.5 %			shRNA_EPD210FH_PSMA1.fcs	69.3 %	91.6 %	91.5 %							10	52942	38723	39629	518904	528664	539944	140112	143986	141069	272432	298895	285702
Specimen_001_G3_G03.fcs	50.0 %	94.6 %	41.2 %			shRNA_EPD210FH_Scramble.fcs	68.3 %	91.4 %	84.8 %
Specimen_001_G4_G04.fcs	47.6 %	94.3 %	30.9 %			shRNA_EPD210FH_Untransduced.fcs	76.0 %	92.2 %	0 %
Specimen_001_G5_G05.fcs	37.3 %	93.2 %	6.17 %			shRNA_EPD210FH_917.fcs	66.9 %	89.0 %	93.5 %								EP1NS			ST-1			EPD210FH			BT214
Specimen_001_G6_G06.fcs	33.6 %	94.2 %	10.3 %			shRNA_EPD210FH_1555.fcs	66.1 %	85.2 %	95.1 %									392231			8.41367e+06			226465			635488
Specimen_001_G7_G07.fcs	51.2 %	94.1 %	23.8 %			shRNA_EPD210FH_1561.fcs	66.1 %	88.3 %	94.5 %							log 10	94.7301	106.736	98.5335	95.533	101.037	103.43	99.4274	101.645	98.928	101.765	101.421	96.8144
Specimen_001_G8_G08.fcs	31.7 %	91.9 %	16.2 %			shRNA_EPD210FH_2865.fcs	70.0 %	89.8 %	94.1 %							-2.19382	96.2038	104.097	97.6249	92.8074	94.1384	92.856	92.962	97.0385	95.9183	99.4605	95.1281	95.7527
Specimen_001_G9_G09.fcs	66.5 %	94.0 %	0 %			shRNA_EPD210FH_4436.fcs	63.6 %	87.4 %	95.2 %							-2.49485	93.0031	98.8193	96.1994	85.3732	88.4522	87.7436	90.9921	93.8191	93.0953	96.8578	104.617	99.2704
Specimen_002_B1_B01.fcs	15.3 %	93.0 %	16.0 %			shRNA_EPD210FH_5400.fcs	69.4 %	89.4 %	93.5 %							-1.79588	91.4744	100.229	93.177	78.1722	77.4486	74.2074	84.4163	88.7595	89.5976	98.6268	105.367	100.008
Specimen_002_B2_B02.fcs	19.8 %	93.4 %	15.1 %			Mean	45.9 %	92.2 %	82.8 %							-1.09691	78.5025	86.4898	89.356	67.8044	71.601	67.228	78.7204	80.7927	82.9988	96.8089	98.8673	97.5543
Specimen_002_B3_B03.fcs	23.9 %	91.3 %	40.3 %			SD	19.2 %	4.11 %	19.3 %							-0.39794	59.9257	74.0569	67.2904	46.4177	48.3559	48.2414	73.7029	75.3751	75.8551	90.7617	99.0342	97.6927
Specimen_002_B4_B04.fcs	24.9 %	92.4 %	31.2 %													0.30103	26.903	25.8845	22.8687	11.0329	10.8668	11.074	70.354	68.6738	73.139	69.7497	73.7713	69.5393
Specimen_002_B5_B05.fcs	17.6 %	93.5 %	3.86 %			2g and i n=2										1	13.4977	9.8725	10.1035	6.16739	6.28339	6.41746	61.8693	63.5799	62.2918	42.8697	47.0339	44.9579
Specimen_002_B6_B06.fcs	15.8 %	95.6 %	4.07 %			Day0	cells | Freq. of Parent	cells/Single Cells | Freq. of Parent	cells/Single Cells/GFP+ | Freq. of Parent
Specimen_002_B7_B07.fcs	20.1 %	93.9 %	22.1 %			Specimen_001_A1_A01_001.fcs	78.8 %	96.5 %	4.96E-3 %
Specimen_002_B8_B08.fcs	18.1 %	93.1 %	2.92 %			Specimen_001_A2_A02_002.fcs	73.9 %	94.7 %	94.0 %
Specimen_002_B9_B09.fcs	27.7 %	93.4 %	0 %			Specimen_001_A3_A03_003.fcs	62.3 %	95.2 %	98.0 %
Specimen_002_F1_F01.fcs	50.9 %	97.9 %	11.2 %			Specimen_001_A4_A04_004.fcs	64.6 %	90.8 %	96.7 %
Specimen_002_F2_F02.fcs	63.5 %	98.6 %	8.89 %			Specimen_001_A5_A05_005.fcs	59.7 %	89.1 %	96.8 %
Specimen_002_F3_F03.fcs	56.5 %	97.7 %	34.6 %			Specimen_001_A6_A06_006.fcs	72.1 %	95.7 %	88.4 %
Specimen_002_F4_F04.fcs	55.1 %	97.6 %	31.5 %			Specimen_001_A7_A07_007.fcs	69.9 %	94.3 %	95.5 %
Specimen_002_F5_F05.fcs	52.4 %	97.7 %	3.15 %			Specimen_001_A8_A08_008.fcs	63.2 %	93.0 %	98.0 %
Specimen_002_F6_F06.fcs	51.9 %	98.1 %	3.24 %			Specimen_001_A9_A09_009.fcs	71.1 %	95.3 %	98.1 %
Specimen_002_F7_F07.fcs	61.9 %	98.0 %	20.3 %			Mean	68.4 %	93.8 %	85.1 %
Specimen_002_F8_F08.fcs	47.7 %	98.0 %	0.79 %			SD	6.29 %	2.45 %	32.0 %
Specimen_002_F9_F09.fcs	56.5 %	97.0 %	0.012 %
Mean	41.0 %	95.0 %	19.3 %			Day3	cells | Freq. of Parent	cells/Single Cells | Freq. of Parent	cells/Single Cells/GFP+ | Freq. of Parent
SD	15.2 %	2.17 %	14.6 %			Specimen_001_A1_A01_001.fcs	82.3 %	96.1 %	6.78E-3 %
						Specimen_001_A2_A02_002.fcs	66.4 %	96.7 %	79.0 %
						Specimen_001_A3_A03_003.fcs	56.7 %	95.2 %	95.5 %
						Specimen_001_A4_A04_004.fcs	31.6 %	91.0 %	83.8 %
						Specimen_001_A5_A05_005.fcs	31.2 %	96.5 %	91.3 %
						Specimen_001_A6_A06_006.fcs	84.1 %	97.7 %	87.6 %
						Specimen_001_A7_A07_007.fcs	74.7 %	96.7 %	93.3 %
						Specimen_001_A8_A08_008.fcs	69.3 %	97.1 %	96.5 %
						Specimen_001_A9_A09_009.fcs	66.9 %	97.8 %	96.6 %
						Specimen_001_A10_A10_010.fcs	38.4 %	96.1 %	93.2 %
						Specimen_001_A11_A11_011.fcs	51.0 %	96.2 %	84.7 %
						Mean	59.3 %	96.1 %	82.0 %
						SD	19.1 %	1.85 %	27.8 %
						Day6	cells | Freq. of Parent	cells/Single Cells | Freq. of Parent	cells/Single Cells/GFP+ | Freq. of Parent
						Specimen_002_E1_E01_025.fcs	77.5 %	98.2 %	6.41E-3 %
						Specimen_002_E2_E02_026.fcs	57.3 %	98.7 %	88.9 %
						Specimen_002_E3_E03_027.fcs	38.8 %	97.3 %	91.1 %
						Specimen_002_E4_E04_028.fcs	15.5 %	96.3 %	61.2 %
						Specimen_002_E5_E05_029.fcs	25.5 %	98.1 %	77.0 %
						Specimen_002_E6_E06_030.fcs	77.9 %	98.4 %	86.8 %
						Specimen_002_E7_E07_031.fcs	57.3 %	96.6 %	88.9 %
						Specimen_002_E8_E08_032.fcs	65.9 %	98.1 %	95.4 %
						Specimen_002_E9_E09_033.fcs	52.6 %	97.5 %	93.9 %
						Mean	52.0 %	97.7 %	75.9 %
						SD	21.7 %	0.82 %	30.4 %
						Day9	cells | Freq. of Parent	cells/Single Cells | Freq. of Parent	cells/Single Cells/GFP+ | Freq. of Parent
						Specimen_001_A1_A01_001.fcs	77.4 %	97.8 %	0 %
						Specimen_001_A2_A02_002.fcs	58.5 %	98.5 %	85.8 %
						Specimen_001_A3_A03_003.fcs	38.5 %	97.0 %	85.6 %
						Specimen_001_A4_A04_004.fcs	22.0 %	97.2 %	52.6 %
						Specimen_001_A5_A05_005.fcs	22.7 %	98.2 %	67.1 %
						Specimen_001_A6_A06_006.fcs	80.1 %	98.2 %	86.1 %
						Specimen_001_A7_A07_007.fcs	40.3 %	95.3 %	78.1 %
						Specimen_001_A8_A08_008.fcs	73.8 %	97.9 %	94.8 %
						Specimen_001_A9_A09_009.fcs	50.9 %	96.8 %	91.4 %
						Mean	51.6 %	97.4 %	71.3 %
						SD	22.4 %	0.99 %	29.8 %
						Day12	cells | Freq. of Parent	cells/Single Cells | Freq. of Parent	cells/Single Cells/GFP+ | Freq. of Parent
						Specimen_001_C1_C01_001.fcs	63.3 %	96.8 %	0 %
						Specimen_001_C2_C02_002.fcs	64.8 %	98.3 %	84.4 %
						Specimen_001_C3_C03_003.fcs	42.8 %	98.8 %	78.2 %
						Specimen_001_C4_C04_004.fcs	15.9 %	98.1 %	34.6 %
						Specimen_001_C5_C05_005.fcs	22.0 %	98.8 %	58.8 %
						Specimen_001_C6_C06_006.fcs	73.1 %	97.1 %	85.7 %
						Specimen_001_C7_C07_007.fcs	13.1 %	96.8 %	30.9 %
						Specimen_001_C8_C08_008.fcs	69.5 %	97.7 %	94.5 %
						Specimen_001_C9_C09_009.fcs	32.3 %	98.1 %	85.1 %
						Mean	44.1 %	97.8 %	61.4 %
						SD	24.2 %	0.78 %	32.6 %

## Sheet: Fig 3d-i
													A representative of Facs plot from EP1NS cells without normalization
Figure3d
Days	sgControl		sgMAP3K20#1		sgMAP3K20#2
0	100	100	100	100	100	100
4	105.41	98.15	57.49	72.42	70.13	76
8	96.85	97.33	35.27	33.03	39.6	32.57
12	93.69	100.21	22.05	25.76	27.35	22.29
	n=1	n=2	n=1	n=2	n=1	n=2
Figure3e										Figure3f
Days	sgControl		sgMAP3K20#1		sgMAP3K20#2		sgControl#2			Days	sgControl			sgMAP3K20#1			sgMAP3K20#2
0	100	100	100	100	100	100	100	100		0	100	100	100	100	100	100	100	100	100
4	83.67	110.89	101.34	86.5	107.38	81.53	98.85	94.89		4	111.15	100.68	101.17	110.35	95.54	89.59	112.08	87.56	104.39
8	102.62	103.47	127.52	123.36	106.04	98.2	103.78	87.38		8	111.3	102.04	105.01	107.8	103.82	103.09	109.57	92.21	101.95
12	64.31	82.67	130.65	113.5	113.87	116.22	104.27	94.61		12	109.44	93.88	114.86	108.87	108.92	104.88	111.05	88.57	95.61
	n=1	n=2	n=1	n=2	n=1	n=2	n=1	n=2			n=1	n=2	n=3	n=1	n=2	n=3	n=1	n=2	n=3
Figure 3f										Figure 3g
Days	sgControl		sgITGA6#1		sgITGA6#2						mock	400	800	1600	3200	6400	12800	25600	51200	0	MAP3K20 inhibitor
0	100	100	100	100	100	100				EPD210FH/ 5000 cells	285633	298938	283873	288403	305124	259982	210293	8059	6385	251466	M443
4	105.41	98.15	75.71	73.87	67.83	71.74					292251	293632	296669	295331	290793	276651	214046	8680	6385	257066
8	96.85	97.33	56.37	68.03	34.66	84.5					277764	284330	284995	256600	247126	268912	146005	91484	6419	252795
12	93.69	100.21	46.03	74.74	22.89	73.94				EP1NS/5000 cells	365866	361940	302760	361871	386375	355409	370413	298575	16531	312734
	n=1	n=2	n=1	n=2	n=1	n=2					354831	338351	352907	355417	356712	348687	346297	274469	22476	317307
											315581	333899	351932	349533	361759	347989	366565	312570	20052	289369
Figure 3h											log10	EP1NS			EPD210FH
Days	sgControl		sgITGA6#1		sgITGA6#2						-0.39794	118.1	110.403	108.95	117.569	115.482	111.824
0	100	100	100	100	100	100					-0.09691	98.7894	115.152	114.834	111.644	116.677	112.085
4	105.41	98.15	75.71	73.87	67.83	71.74					0.20412	118.077	115.971	114.051	113.426	116.15	100.918
8	96.85	97.33	56.37	68.03	34.66	84.5					0.50515	126.073	116.394	118.041	120.002	114.366	97.1919
12	93.69	100.21	46.03	74.74	22.89	73.94					0.80618	115.969	113.775	113.547	102.248	108.804	105.76
	n=1	n=2	n=1	n=2	n=1	n=2					1.10721	120.864	112.995	119.609	82.7059	84.1819	57.4221
Figure 3i											1.40824	97.4239	89.5582	101.99	3.16952	3.41375	35.9796
Days	sgControl		sgITGA6#1		sgITGA6#2						1.70927	5.394	7.33383	6.54289	2.51115	2.51115	2.52452
0	100	100	100	100	100	100
4	83.67	110.89	76.16	85.34	93.79	106.57
8	102.62	103.47	71.05	107.33	89.69	127.7
12	64.31	82.67	71.36	84.48	99.29	98.59
	n=1	n=2	n=1	n=2	n=1	n=2

## Sheet: Fig 4b
Figure 4b
log2FC	minus_log10_pval
-8.67	25.2314
-4.68	18.4935
-3.69	15.8447
-6.55	15.3468
-3.23	15.3344
-6.22	14.9872
-3.67	14.5114
-4.16	14.4921
-4.35	14.2865
-5.78	14.224
-3.8	14.1296
-3.46	13.8601
-3.9	13.767
6.21	13.5045
-7.07	13.4685
-4.34	13.0164
-4.42	12.7033
-6.68	12.6696
-3.38	12.6364
-5.55	12.2541
-4.03	12.0888
-4.02	12.0353
-6.46	11.8633
7.91	11.6402
-4.73	11.4112
-6.01	11.3487
-7.96	11.342
-4.56	11.3028
-3.48	11.1475
-5.59	11.0762
-4.31	11.0762
-3.15	11.0334
-5.49	10.9066
-3	10.7055
-4.04	10.6696
-3.88	10.5129
-3.92	10.4698
-5.42	10.4214
-4.51	10.4101
-3.43	10.3605
-4.96	10.1415
-3.77	10.0931
-5.19	10.0915
-5.7	10.0237
-4.22	9.90309
-4.4	9.86012
-4.4	9.84164
-3.05	9.77728
-3.05	9.74232
-6.03	9.74232
-6.26	9.72816
-2.89	9.67778
-3.76	9.66154
7.28	9.64207
5.64	9.6038
-6.2	9.59517
-3.01	9.59346
-7.3	9.56067
-4.93	9.55284
-3.1	9.383
-5.98	9.31426
-4.62	9.22841
-3.65	9.1296
-4.56	9.00524
-5.09	9.00043
-3.17	8.98297
-5.77	8.98297
6.33	8.97062
-3.26	8.95078
-3.05	8.95078
-3.9	8.9393
4.86	8.91721
-5.56	8.88941
-2.88	8.8729
-4.01	8.86967
-5.4	8.86012
-3.16	8.84466
5.31	8.78516
-5.49	8.77989
-5.8	8.77728
-3.01	8.75449
-4.19	8.70333
-2.97	8.68825
-4.06	8.68613
-4.77	8.64016
-4.12	8.63078
-2.67	8.55752
-3.43	8.53611
-3	8.48945
-5.32	8.47237
-3.1	8.4168
-4.56	8.40121
-3.38	8.34969
-4.75	8.33068
-5.32	8.27572
-2.99	8.22915
-3.31	8.2233
-3.24	8.22113
-3.97	8.20761
-4.36	8.16749
-5.27	8.16052
-5.83	8.13966
-5.59	8.12321
-3.16	8.11126
-5.89	8.09313
-3.08	8.07007
-5.56	8.05306
-4	8.03245
-3.04	8.02919
-2.87	8.01863
-4.59	8.01818
-3.26	8.00922
-3.21	7.95861
-2.78	7.95078
-2.87	7.9393
-4.14	7.89963
-4.01	7.88941
-5.54	7.86646
-5.54	7.82102
-5.07	7.82102
-5.13	7.81531
-6.46	7.80134
-2.92	7.78516
6.75	7.76955
-2.39	7.767
-3.62	7.73755
-2.47	7.72816
6.69	7.70997
-4.76	7.70333
-3.05	7.6925
-4.51	7.67985
-4.64	7.67985
3.28	7.66756
-2.96	7.66756
2.98	7.66354
-5	7.6517
-5.48	7.63451
5.7	7.63264
-3.1	7.61261
-3.07	7.61083
-5.6	7.60906
5.69	7.59517
-4.04	7.56543
-5.4	7.56384
6.11	7.5544
-4.87	7.54975
-3.83	7.54516
-5.26	7.50031
6.34	7.48017
-5.49	7.44612
-2.6	7.4318
-3.8	7.41908
-3.68	7.41908
6.34	7.40671
-4.96	7.40121
-2.42	7.40012
-2.62	7.36856
-5.43	7.30103
-2.19	7.27084
-2.41	7.23657
-2.21	7.22695
-2.79	7.22257
-3.9	7.21254
-5.36	7.20273
-2.89	7.19586
-5.27	7.18977
-2.32	7.1891
-2.16	7.1831
-2.75	7.18111
4.44	7.1798
-2.72	7.17849
-2.85	7.17783
-5.2	7.17587
-5.43	7.17393
-2.82	7.14813
-2.58	7.14026
3.84	7.13906
6.01	7.13787
-2.64	7.12436
-3.96	7.11862
4.19	7.11407
-3.31	7.10735
-3.12	7.04191
-5.33	7.01547
-2.56	7.00745
-3.12	7.00524
-2.5	7.00261
-2.83	7
6.35	6.98297
-2.35	6.98297
-5.43	6.95078
4.26	6.9431
-3.43	6.91721
-2.41	6.90658
-5.73	6.89279
-2.97	6.88941
-4.26	6.87615
-2.42	6.85078
-4.78	6.84466
5.54	6.84164
-4.66	6.82974
-3.09	6.82681
-4.36	6.81816
-2.61	6.80967
-2.48	6.8041
-5.35	6.7986
-2.68	6.79588
-4.26	6.78781
-2.54	6.76447
-2.22	6.76195
-2.78	6.75449
-5.12	6.74232
-2.21	6.73283
-3.82	6.72584
-2.22	6.7167
-5.18	6.70115
-3.14	6.69897
-5.01	6.69037
-2.84	6.69037
-4.84	6.68825
-4.02	6.67985
-4.22	6.67572
-2.29	6.65365
-2.43	6.64782
-3.2	6.64589
-5.22	6.63827
-4.51	6.63639
-3.05	6.63078
-3.08	6.62709
-2.92	6.61618
-3.03	6.61261
5.24	6.61261
-4.72	6.5986
-3.14	6.58503
-3.03	6.58336
-3.68	6.5817
-2.87	6.58004
-3.27	6.57512
-2.93	6.5544
-5.34	6.54821
5.8	6.54516
-2.99	6.53611
-3.34	6.53462
3.99	6.52143
-4.61	6.51713
-2.52	6.51428
-2.49	6.50031
-4.46	6.50031
-2.53	6.49349
4.5	6.46471
-6	6.45967
-4.1	6.44612
-5.01	6.43771
-2.88	6.43533
-2.98	6.42713
-2.65	6.41908
-2.31	6.41567
-3.72	6.41454
6.02	6.39254
-3.61	6.37161
-2.53	6.34008
-2.8	6.33161
-3.04	6.32239
-2.58	6.31785
-5.23	6.3019
-2.73	6.30016
-4.7	6.29843
-2.15	6.29499
-3.42	6.27246
-5.17	6.27003
-3.74	6.2644
-3.72	6.2644
-3.92	6.25885
3.62	6.25414
-5.21	6.24718
-5.21	6.24489
-2.69	6.24185
-4.48	6.23958
3.25	6.22988
-4.99	6.22988
-2.46	6.22257
-2.81	6.22257
-5.12	6.21681
-4.08	6.2161
-2.84	6.21042
-3.15	6.20621
-2.77	6.20412
-2.73	6.1986
-2.58	6.19246
-4.12	6.19044
5.29	6.18977
-4.11	6.18046
-4.11	6.1798
-3.68	6.15552
-3.52	6.13727
-5.29	6.13312
-2.25	6.12784
3.75	6.12668
5.63	6.12205
-2.25	6.11295
-2.49	6.11014
-4.45	6.10073
-2.58	6.09909
-2.2	6.09098
4.39	6.08831
5.56	6.08778
-2.91	6.08672
-2.32	6.07935
-2.97	6.07417
4.49	6.07314
-3.18	6.07212
3.08	6.07109
-5.21	6.06905
-3.27	6.06601
-4.92	6.05998
5.8	6.057
-3.59	6.04383
-2.38	6.03905
4.02	6.03339
-5.12	6.03012
-3.95	6.02687
-4.86	6.01818
-3.54	6.01773
-2.95	6
-4.42	6
-2.2	5.99568
-4.71	5.9914
-3.24	5.98716
-3.16	5.98716
-2.68	5.98297
4.57	5.98297
-2.81	5.97881
-3.63	5.97469
5.02	5.97469
-3.71	5.97469
-4.76	5.97062
3.01	5.97062
-2.92	5.96658
-4.23	5.96257
-2.44	5.95861
2.71	5.95468
-5.21	5.95078
-5.17	5.94692
-3.18	5.94692
-2.7	5.9393
-2.7	5.9393
-6.16	5.93554
-2.75	5.93181
-2.74	5.92812
-4.54	5.90658
-2.77	5.8962
-1.87	5.89279
-2.3	5.88273
-2.61	5.86646
-4.09	5.86328
-3.12	5.86328
-2.73	5.85078
-4.57	5.84771
-4.2	5.83863
-2.3	5.83268
-5.17	5.82681
2.39	5.81248
-3.87	5.80688
-4.98	5.80134
-2.35	5.79317
-3.35	5.79317
-2.89	5.79317
-3.67	5.79317
-2.86	5.79048
-3.87	5.79048
5.21	5.78252
-4.43	5.77989
-3.99	5.77989
-2.29	5.77211
-2.17	5.76447
5.81	5.75696
2.96	5.75203
-2.43	5.75203
5.28	5.74958
-3.38	5.73283
-2.67	5.72816
-2.97	5.71897
-4.75	5.71897
-5.73	5.7122
-3.14	5.70553
-3.11	5.70115
-2.41	5.69465
-2.6	5.69465
4.92	5.65956
5.99	5.65956
5.35	5.65758
-4.69	5.65758
-2.54	5.64589
-5.71	5.61439
-4.97	5.6073
-2.85	5.60033
-2.5	5.59176
-2.47	5.5817
-3.08	5.58004
-4.33	5.58004
3.11	5.5784
-2.94	5.57512
-4.36	5.57349
-3.13	5.57349
-4.57	5.56384
-3.34	5.56384
6.21	5.56225
-5.11	5.56225
-2.51	5.5376
-3.13	5.53611
-2.35	5.52871
-3.54	5.52871
-2.89	5.52578
-2.76	5.52578
-2.7	5.51856
-4.51	5.5157
-4.88	5.51428
4.54	5.51286
-2.56	5.51004
-3.31	5.50864
-2.56	5.50585
-4.53	5.50169
3.57	5.50031
-3.58	5.4828
-5.34	5.48017
-2.42	5.4698
4.41	5.46597
-2.16	5.46344
-2.92	5.45967
-4.88	5.451
-3.16	5.451
-3	5.451
-3.99	5.44855
-2.23	5.44009
-2.36	5.43063
5.72	5.42366
-3.15	5.42251
-3.46	5.41567
-4.26	5.4034
4.7	5.4034
-3.12	5.40121
-4.34	5.39903
-3.26	5.39254
5.5	5.38195
-4.45	5.37986
-4.83	5.37572
-3.63	5.37263
-2.99	5.36251
-4.97	5.36151
-2.46	5.36051
10.4	5.35556
2.61	5.35458
-2.75	5.34872
-3.17	5.34872
-2.86	5.34294
-2.15	5.34199
-4.26	5.33442
4.36	5.33161
-2.43	5.32975
-4.45	5.32698
4.37	5.32606
-2.72	5.32422
-2.4	5.32239
-3.1	5.31069
-3.74	5.30803
-2.2	5.30103
-2.43	5.29757
5.08	5.29585
-5.04	5.28483
-3.92	5.27165
-2.31	5.2668
-2.72	5.2636
-3.45	5.25727
-2.57	5.25337
-2.34	5.24949
-3.33	5.24949
-4.84	5.24642
-3.32	5.24565
-2.43	5.23882
4.82	5.23657
-4.3	5.23284
-3.71	5.22988
-2.43	5.22695
-2.68	5.22403
-2.23	5.22185
5.37	5.2204
-3.69	5.21681
-2.55	5.2161
-2.29	5.21042
-3.85	5.20273
-4.78	5.19791
-3.04	5.19382
-2.83	5.19179
-2.57	5.18442
-2.06	5.18243
5.49	5.18243
-3.42	5.17393
-4.53	5.17393
-2.71	5.17198
5.16	5.16749
5.48	5.16558
6.05	5.15927
-3.94	5.15614
-3.54	5.15366
4.46	5.14813
-4.14	5.14752
-3.29	5.14509
-2.99	5.14086
-4.7	5.13847
-2.17	5.13136
3.36	5.1261
-3.02	5.12552
-4.2	5.12552
7.46	5.12436
-2.46	5.12321
-3.24	5.12148
-3.38	5.1209
-2.78	5.12033
-2.21	5.11919
4.66	5.11464
4.14	5.11238
-2.65	5.11238
-2.67	5.1107
-2.13	5.09854
-4.75	5.09528
-3.67	5.09313
-4.2	5.08566
-2.4	5.08513
6.02	5.08513
-2.75	5.08407
-3.59	5.08145
-4.48	5.07883
-4.1	5.07883
-3.4	5.07727
3.27	5.07624
5.59	5.07366
-4.22	5.07263
-2.62	5.06956
-2.54	5.06956
-3.94	5.06449
-2.81	5.06298
-3.73	5.06198
3.95	5.0575
-3.42	5.04576
-2.37	5.04528
-3.65	5.04048
-5.44	5.04001
-2.79	5.03198
-3.99	5.02965
-4.9	5.02872
-2.39	5.02549
-2.39	5.02182
-4.25	5.01818
-2.71	5.01637
-3.1	5.01547
-3.88	5.01144
-2.64	5.00966
-3.42	5.00922
-2.31	5.00305
-2.74	5.00261
-2.33	4.99568
-4.12	4.9914
-4.76	4.9914
-2.25	4.98716
-3.3	4.98716
5.84	4.98297
-2.35	4.97469
-2.97	4.97469
-3.36	4.97469
-3.01	4.97469
-2.29	4.97062
-3.15	4.97062
-5.34	4.96257
-4.2	4.96257
3.72	4.96257
4.46	4.95861
-3.1	4.95861
-3.21	4.95861
-3.17	4.95861
-1.94	4.95468
4.06	4.9431
-2.97	4.9431
-2.33	4.9393
-3.64	4.93554
-4.49	4.93554
-2.26	4.93554
-2.6	4.93181
-2.36	4.93181
-4.15	4.92445
-2.22	4.92082
-2.83	4.91364
-2.1	4.90658
-2.48	4.89279
-2.34	4.88941
-2.94	4.88273
-4.73	4.88273
-3.03	4.87943
-3.82	4.87615
-4.14	4.8729
3.91	4.8729
-2.95	4.86646
-4.87	4.86646
-2.12	4.86328
-3.91	4.86012
5.33	4.86012
-2.6	4.85387
-3.75	4.85387
-3.99	4.85387
-3.69	4.84466
-3	4.84466
4.76	4.84164
5.55	4.83565
4.2	4.83565
-5.01	4.83268
5.63	4.83268
-3.53	4.82391
-3.68	4.82391
-2.71	4.82102
-2.33	4.81816
-3.57	4.81248
-2.48	4.81248
-2.77	4.80967
4.32	4.80688
-1.96	4.80134
-2.33	4.80134
-3.91	4.79588
-2.76	4.79048
-4.26	4.767
-3.54	4.76447
-4.35	4.76447
4.65	4.75696
-4.66	4.75449
-4.38	4.75203
5.39	4.75203
4.33	4.75203
-2.6	4.74958
-4.41	4.74473
-4.25	4.74473
-4.63	4.74232
-2.34	4.73755
-1.84	4.72816
-2.01	4.72584
4.12	4.72125
-2.28	4.72125
-2.79	4.72125
-2.35	4.71444
2.61	4.7122
-3.32	4.70774
-2.59	4.70553
-3.86	4.70553
5.45	4.70333
-2.64	4.69897
-2.85	4.69897
-4.94	4.69897
-1.79	4.69465
-1.92	4.68825
-4.76	4.68403
-3.06	4.68194
-2.26	4.67985
-4.17	4.67985
-3.27	4.67778
-2.3	4.67162
-6.61	4.67162
-3.75	4.66959
-2.56	4.66959
-2.47	4.66959
4.39	4.66756
-2.27	4.66756
-4.62	4.66354
-2.43	4.65758
-1.93	4.65365
-2.88	4.65365
4.47	4.6517
-3.14	4.64975
-2.03	4.64975
-2.73	4.64782
-2.06	4.64782
3.3	4.64589
4.03	4.64589
-2.55	4.64207
-4.7	4.63827
-4.8	4.63639
2.87	4.63639
-4.24	4.63639
-3.07	4.63451
2.46	4.62893
-4.6	4.62893
4.33	4.62342
-3.41	4.61798
-2.93	4.61618
-2.53	4.61618
-3.02	4.61618
-2.08	4.61618
5.33	4.61261
-2.1	4.60555
-2.42	4.60206
-3.23	4.60033
5.36	4.5986
-1.92	4.59688
-2.85	4.59517
-2.64	4.59007
-2.29	4.58838
-4.66	4.58838
-4.8	4.5867
-3.72	4.5867
-4.21	4.58503
-2.26	4.58503
-2.39	4.58004
-2.23	4.5784
5.13	4.57512
-4.64	4.57512
-4.72	4.57512
-2.46	4.57187
-4.35	4.55909
-3.14	4.55752
-3.72	4.55596
-2.26	4.5544
-2.28	4.54975
-2.29	4.54516
-2.85	4.54363
7.28	4.54061
-3.36	4.5376
-1.81	4.53611
-1.96	4.53462
-2.95	4.53165
-2.38	4.53018
-2.17	4.52433
-2.29	4.52433
-2.65	4.52288
-2.79	4.52143
-4.3	4.51713
-1.87	4.51713
-2.14	4.51428
-1.92	4.51286
-4.2	4.51145
1.99	4.51004
-2.99	4.50864
-5.12	4.50724
-2.42	4.50169
-3.79	4.49349
-2.86	4.48812
3.66	4.48545
-1.83	4.48413
-2.33	4.4828
2.81	4.48149
5.4	4.48149
-3.74	4.48149
-2.47	4.48017
-3.85	4.47886
-4.66	4.47756
-2.69	4.47625
-3.57	4.47237
-4.38	4.46725
6.98	4.46597
-3.1	4.46471
-3.11	4.46092
-3.68	4.45717
-3.33	4.45593
-2.82	4.45593
-2.4	4.45346
3.71	4.45346
-3.7	4.44977
4.36	4.44733
-4.42	4.44612
-2.36	4.44612
-3.92	4.44009
4.71	4.4389
-2.46	4.43652
-2.24	4.43533
-4.94	4.43533
-2.4	4.43297
-4.51	4.42946
-2.17	4.42946
-3.72	4.42366
2.62	4.41567
-2.54	4.41454
-2.08	4.41005
-2.02	4.40782
-2.57	4.40561
-2.3	4.4034
-2.39	4.39686
-1.64	4.39469
-1.81	4.38934
-2.48	4.38722
-3.89	4.383
6.89	4.37882
-4.28	4.37882
-2.4	4.37882
-3.45	4.37882
-4.23	4.37779
-2.27	4.37572
-2.12	4.37572
-2.73	4.37572
-3.51	4.37469
-2.64	4.37469
5.54	4.37263
4.29	4.37161
-2.13	4.36051
-2.59	4.35952
5.27	4.35458
-2.34	4.3536
-2.86	4.35164
-4.15	4.35164
-2.97	4.35164
3.44	4.34969
5.52	4.34872
-2.73	4.34775
-2.32	4.34775
-1.64	4.34679
-5.06	4.34582
-3.01	4.34582
-3.25	4.34582
-2.85	4.34294
-2.26	4.34104
-3.71	4.34008
-1.79	4.33913
-2.41	4.33819
-2.29	4.33724
-4.96	4.33536
-2.67	4.33442
-2.46	4.33255
-3.3	4.33068
-2.17	4.32883
-2.05	4.3279
-2.06	4.32606
-2.15	4.32422
-4.11	4.32422
-2.23	4.32422
-1.99	4.32148
-3.53	4.32148
-3.64	4.31426
-2.69	4.31158
-3.96	4.31069
-2.79	4.3098
-4.21	4.3098
-3.83	4.30892
-2.7	4.30277
-2.11	4.29585
-2.78	4.29499
-2.41	4.29073
-2.82	4.28988
-2.71	4.28651
-2.03	4.28567
-3.4	4.28483
-2.52	4.28483
-2.31	4.284
2.9	4.2815
4.53	4.27984
3.61	4.27901
-2.83	4.27901
-3.68	4.27654
-2.21	4.27491
-3.38	4.27084
-5.06	4.27084
-3.25	4.27003
-3.83	4.27003
-4.79	4.27003
3.01	4.2652
-4.14	4.26043
-2.92	4.26043
3.42	4.25806
-2.18	4.25493
-4.2	4.25493
-2.49	4.25259
-3.66	4.25181
-4.99	4.25104
-2.88	4.24718
-4.1	4.24565
-2.56	4.24489
-3.08	4.24413
-2.29	4.24185
5.61	4.23958
-2.07	4.23958
-4.51	4.23807
-1.93	4.23807
-2.13	4.23732
-2.12	4.23657
-2.25	4.23508
-2.54	4.23284
-2.9	4.23284
-3.39	4.23136
-2.56	4.22841
-3.28	4.22695
-2.34	4.22548
-2.55	4.22403
-2.24	4.22403
5.6	4.22257
-2.34	4.21254
-3.89	4.20412
-2.66	4.20412
5.24	4.20273
-2.88	4.20066
-3.43	4.19997
4.22	4.19791
-2.8	4.19586
-3.47	4.18842
-3.95	4.18642
-3.22	4.18243
-2.2	4.17914
-2.85	4.17914
-2.45	4.17914
-3.66	4.17522
-3.59	4.17005
-3.21	4.16941
-3.74	4.16622
4.93	4.16494
-2.32	4.16431
-2.28	4.16368
-2.73	4.16304
3.51	4.15864
-1.94	4.15677
3.91	4.15058
-2.35	4.14997
5.55	4.14813
-1.94	4.14691
-2.27	4.14691
-4.94	4.14691
-4.59	4.14146
-2.21	4.13787
-2.49	4.13668
-3.81	4.13668
2.22	4.13668
-2.25	4.13608
5.21	4.12784
-2.47	4.12784
-3.57	4.12726
-2.16	4.12552
-2.33	4.12552
2.77	4.12378
-2.2	4.12263
-2.33	4.12033
-3.88	4.11976
-1.86	4.11464
-1.87	4.11351
-2.8	4.11295
-2.49	4.11238
-3.99	4.11238
-2.02	4.11182
-1.87	4.11126
-1.69	4.11014
-3.15	4.11014
5.47	4.10958
-2.3	4.10182
-4.06	4.10073
-2.48	4.098
-2.85	4.09637
-1.74	4.0942
-3.09	4.09313
-2.33	4.09259
-2.76	4.09205
-3.63	4.09205
-2	4.08884
6.03	4.08778
-2.19	4.08672
-3.2	4.08566
5.16	4.08249
-2.73	4.08197
-2.45	4.0804
-1.82	4.07779
2.45	4.07779
-2.01	4.07212
-1.72	4.07058
-3.75	4.06956
-5.57	4.06601
-2.67	4.06399
-2.09	4.06399
-2.07	4.06349
-3.23	4.06198
-2.35	4.06148
-2.11	4.05552
6.04	4.05453
-2.07	4.05404
-2.25	4.05306
-3.15	4.05159
-3.41	4.04818
-2.85	4.04769
-1.9	4.04528
-2.11	4.04431
-2.53	4.04191
-3.47	4.04144
-2.2	4.04048
-2.36	4.03527
-2.71	4.03198
-4.02	4.03058
-1.89	4.02273
-2.07	4.01818
-2.12	4.01592
-1.75	4.01457
-3.44	4.01368
-2.12	4.01323
-2.74	4.01233
-2.01	4.01189
3.03	4.01144
4.31	4.00877
-4.71	4.00789
3.32	4.00612
4.34	4.00612
-2.44	4.00612
3.43	4.00524
-1.99	4.0048
-2.3	4.00436
-3.03	4.00436
-1.7	4.00261
5.05	4
5.05	3.99568
-3.61	3.9914
-2.1	3.9914
-2.91	3.9914
-2.07	3.98716
-4.6	3.98716
-4.29	3.98716
-2.37	3.98716
-3.36	3.98716
-2.62	3.98716
-3.36	3.98297
-2.16	3.98297
-1.66	3.97469
-2.47	3.97469
3.32	3.97469
-2.22	3.97469
-1.99	3.97469
-1.84	3.97469
5.78	3.97062
-2.04	3.97062
-1.78	3.96658
-2.12	3.96658
-2.91	3.96658
-3.81	3.96257
-4.64	3.96257
-1.86	3.96257
-1.74	3.96257
-2.03	3.96257
-2.47	3.96257
-4.39	3.95861
-2.46	3.95861
-4.85	3.95861
-1.59	3.95861
-2.72	3.95861
3.76	3.95468
-2.22	3.95468
-4.48	3.95468
-1.82	3.95468
-2.17	3.95078
-3.28	3.95078
-2.59	3.95078
3.05	3.95078
-3	3.95078
-2.97	3.95078
2.53	3.95078
-3.96	3.94692
-2.05	3.9431
-3.89	3.9393
4.36	3.9393
-3.52	3.9393
-2.15	3.93554
-2.96	3.93181
5.3	3.93181
3.15	3.92812
-2.19	3.92445
-2.07	3.92445
-2.01	3.92082
-2.83	3.92082
-3.45	3.91364
-2.64	3.91009
-2.1	3.91009
3.63	3.91009
-2.09	3.90658
-3.21	3.90658
-2.17	3.90658
3.58	3.90309
-3.6	3.90309
-2.72	3.89963
-2.18	3.89963
-3.95	3.89963
5.08	3.89279
-2.97	3.89279
-2.24	3.89279
-4.5	3.89279
-2.16	3.89279
-4.44	3.88941
-1.83	3.88941
-3.97	3.88606
4.26	3.88606
-1.94	3.88606
-2.45	3.88606
3.71	3.88606
-2.79	3.88606
4.79	3.88606
-1.75	3.88273
-2.14	3.88273
-2.25	3.88273
-3.18	3.87943
2.65	3.87943
3.28	3.87615
-2.15	3.87615
-2.61	3.8729
-2.65	3.8729
5.47	3.8729
-3.33	3.8729
-2.31	3.86967
-3.92	3.86967
-1.79	3.86646
-2.56	3.86646
-2.62	3.86328
-2.2	3.85699
-2.12	3.85699
-2.19	3.85699
3.36	3.85387
-3.29	3.85387
-3.42	3.85078
-2.18	3.84771
2.49	3.84771
-2.39	3.84466
-2.37	3.84466
-3.34	3.84466
-1.91	3.84164
-2.94	3.84164
-2.72	3.83565
-2.68	3.83565
-3.91	3.83565
-4.29	3.83565
2.27	3.83268
-3.01	3.82974
-2.85	3.82974
2.92	3.82681
-3.03	3.82391
-2.14	3.81816
2.41	3.81531
-2.41	3.81531
-3.69	3.81531
-2.38	3.81531
-2.14	3.81248
-3.57	3.81248
-2.27	3.80967
-2.85	3.80967
-2.07	3.80688
-2.4	3.80688
5.23	3.8041
3.79	3.80134
3.45	3.80134
-3.31	3.7986
-1.83	3.7986
-2.71	3.79588
-2	3.79588
-1.99	3.79588
-2.62	3.79588
-3.2	3.79317
-2.21	3.78781
-1.9	3.78516
-1.97	3.78516
4.34	3.78516
-1.92	3.78516
2.44	3.78252
-3.09	3.77989
-3.55	3.77989
2.52	3.77989
4.41	3.77989
-2.19	3.77989
-1.61	3.77989
-2.91	3.77989
-3	3.77728
-2.1	3.77728
-1.98	3.77211
3.77	3.767
-3.54	3.767
-2.61	3.767
-1.89	3.76447
3.29	3.76447
-2.15	3.76195
-1.67	3.75696
-1.84	3.75449
-2.49	3.75449
-2.37	3.75449
-1.9	3.75203
-3.33	3.75203
2.51	3.74958
-2.54	3.74715
-2.26	3.74232
-2.1	3.73993
-2.04	3.73993
-1.83	3.73993
-2.9	3.73755
3.74	3.73518
-2.65	3.73518
-1.69	3.73518
-1.88	3.73283
-2.96	3.73283
-2.58	3.73283
3.7	3.73283
-2.14	3.73049
-2.83	3.73049
-2.07	3.73049
-2.03	3.72816
-1.94	3.72584
-3.59	3.72584
-2.75	3.72354
-2.43	3.72354
-1.96	3.72125
-2.3	3.72125
-1.97	3.72125
-2.36	3.71897
-1.79	3.71897
-2.57	3.71444
3.9	3.71444
-4.25	3.71444
2.81	3.7122
-3.59	3.7122
-1.89	3.7122
-2.34	3.7122
5.07	3.7122
-2.06	3.70997
-2.03	3.70997
-3.64	3.70997
-3.79	3.70774
-2.09	3.70333
5.25	3.69897
-2.99	3.69897
3.98	3.6968
-1.69	3.69465
-3.44	3.6925
-3.07	3.6925
3.17	3.69037
-2.61	3.69037
-3.77	3.69037
-1.76	3.69037
2	3.69037
-1.85	3.68403
-2.19	3.68403
-2.57	3.68403
-3.81	3.68403
-3.41	3.68403
-2.96	3.67572
-1.74	3.67162
-2.18	3.67162
-2.94	3.67162
-3.24	3.67162
-2.24	3.67162
-1.72	3.66959
-4.68	3.66959
3.37	3.66555
-2.43	3.66555
-2.06	3.66354
3.75	3.66154
-2.4	3.66154
-3.97	3.65956
-3.25	3.65956
3.35	3.65758
-2.27	3.65561
-1.94	3.65561
-2.16	3.65561
3.32	3.65365
-2.25	3.6517
-2.18	3.64975
-3.75	3.64975
-2.78	3.64782
-2.93	3.64782
-2.19	3.64589
-1.96	3.64589
-1.92	3.64397
-3.71	3.64207
-2.26	3.64207
-2.86	3.63827
-3.74	3.63827
-3.25	3.63451
-4.49	3.63264
-2.09	3.63264
-2.39	3.63078
-2.1	3.62709
-2.12	3.62709
-2.19	3.62342
-2.33	3.62342
-2.29	3.6216
-2.68	3.61798
-2.91	3.61798
-1.63	3.61261
-2.08	3.61261
-2.26	3.61261
-1.82	3.60906
-2.11	3.60906
-2.32	3.60555
-1.81	3.60206
-2.84	3.60033
-2.89	3.5986
-2.04	3.59688
2.53	3.59517
-3.18	3.59517
-2.07	3.59346
-2.77	3.59346
-1.81	3.59176
-2.12	3.59007
-2.38	3.59007
-2.09	3.58838
-2.78	3.58838
-2.64	3.58838
-2.05	3.5867
-3.46	3.5867
-2.82	3.5867
-2	3.5867
-1.89	3.58503
-2.2	3.58503
-2.44	3.5817
-1.9	3.58004
-3.55	3.58004
4.85	3.5784
-2.61	3.57675
-2.11	3.57675
-2.55	3.57512
-1.61	3.57512
-3.26	3.57349
-4.47	3.57025
-2.09	3.57025
-2.81	3.57025
-4.36	3.56864
-1.7	3.56703
-2.56	3.56703
-2.34	3.56543
-2.17	3.56543
-2.15	3.56225
-1.85	3.56225
-2.27	3.56225
-2.99	3.56067
-2.2	3.56067
-3.22	3.56067
-2.41	3.56067
-2.44	3.55909
-1.97	3.55909
-1.92	3.55909
-1.84	3.55909
-3.74	3.55909
-1.94	3.55752
-3.11	3.55752
3.47	3.55596
-2.75	3.55284
3.68	3.55284
-2.62	3.55284
-2.69	3.55284
4.04	3.55284
5.26	3.55284
-2.1	3.55129
-2.33	3.55129
-2.01	3.55129
3.32	3.54975
2.65	3.54975
-3.91	3.54821
3.3	3.54668
-1.84	3.54516
-2.36	3.54363
-2.43	3.54363
-2.91	3.54212
-2.57	3.54212
-3.66	3.54212
3.21	3.5391
-2.86	3.5376
4.25	3.5376
-1.85	3.53462
-1.75	3.53462
-2.72	3.53462
-3.83	3.53313
-1.91	3.53313
3.8	3.53165
-3.47	3.53018
-2.18	3.52871
2.31	3.52578
-1.85	3.52578
4.08	3.52433
-1.74	3.52433
-3.1	3.52288
-3.3	3.52143
-1.91	3.52143
-1.76	3.51999
-1.86	3.51999
-2.51	3.51856
2.95	3.51713
-2.67	3.5157
-1.86	3.5157
3.64	3.51428
-2.38	3.51286
3.82	3.51286
-1.97	3.51004
5.44	3.51004
3.04	3.51004
-1.82	3.51004
-2.01	3.50724
-3.25	3.50724
-2	3.50446
-1.85	3.50169
-1.82	3.50169
-2.99	3.50169
-1.68	3.50169
-4.01	3.50031
4.78	3.50031
-2.31	3.49894
-2.25	3.49894
-3.26	3.49894
-2.02	3.49757
-1.9	3.49621
-2.38	3.49621
-1.99	3.49621
-2.06	3.49485
-3.29	3.49349
-4.01	3.49349
-1.82	3.49349
-3.36	3.49349
-1.74	3.49214
4.71	3.49214
-2.06	3.49214
-3.25	3.49214
-2.53	3.49214
4.11	3.4908
5.17	3.4908
-1.89	3.48945
-1.96	3.48945
-2.95	3.4828
4.92	3.4828
-1.86	3.48017
-2.43	3.48017
-2.45	3.47756
-2.63	3.47756
-2.74	3.47625
-2.19	3.47625
-3.69	3.47237
-2.55	3.47108
-2.06	3.47108
3.69	3.47108
-2.7	3.47108
-2.44	3.4698
-2.44	3.46852
-4.42	3.46852
3.42	3.46597
5.21	3.46597
-2.11	3.46597
-2.72	3.46344
-2.44	3.46344
-2.1	3.46344
-1.81	3.46218
-2.39	3.46092
2.97	3.46092
-3.19	3.45842
-2.02	3.45717
-4.37	3.45717
-2.55	3.45593
-2.3	3.45469
-1.74	3.451
4.99	3.44733
-1.82	3.44612
-3.12	3.44612
-1.58	3.44491
-2.35	3.44491
-3.46	3.4437
-3.81	3.44129
-3.58	3.44129
-2.6	3.4389
-2.99	3.4389
3.31	3.43415
-3.16	3.43415
-2.42	3.43297
-4.55	3.43297
-1.91	3.43297
-3.56	3.43063
2.82	3.42597
-2.34	3.42481
-1.94	3.42251
3.47	3.42022
-2.17	3.41908
-1.83	3.41908
-1.86	3.41794
4	3.41794
-3.63	3.41794
-2.23	3.4168
-3.4	3.41567
-2.68	3.41341
-3.23	3.41005
-1.79	3.41005
2.27	3.40894
-3.85	3.40782
-2.56	3.40671
-3.18	3.40671
-2.53	3.40671
-1.75	3.40671
-3.59	3.40561
3.23	3.4034
5.03	3.4034
4.59	3.4034
-1.95	3.40121
-1.79	3.40121
-1.98	3.40121
-2.48	3.40121
-3.09	3.39794
3.61	3.39686
-2.03	3.39686
-2.43	3.39577
-2.16	3.39469
-4.27	3.39469
-2.95	3.39362
-2.67	3.39362
-1.85	3.39254
-2.1	3.39254
-4.52	3.39254
-1.81	3.39254
-3.6	3.39041
3.3	3.39041
-4.22	3.38934
-1.95	3.38828
-2.08	3.38828
-3.82	3.38722
-3.05	3.38722
-1.74	3.3851
1.88	3.3851
-2.56	3.38405
-1.93	3.38405
-1.76	3.383
3.96	3.38195
-1.9	3.38091
-1.61	3.38091
-1.6	3.37986
-2.94	3.37882
-3.32	3.37779
-1.93	3.37675
1.75	3.37675
-2.51	3.37572
-1.92	3.37469
4.21	3.37469
-5.5	3.37366
-2.14	3.37366
-1.76	3.37263
-3.86	3.37059
-1.95	3.36957
-1.38	3.36957
-2.77	3.36856
-1.88	3.36754
-2.27	3.36552
-1.75	3.36452
2.59	3.36452
-3.62	3.36351
-1.84	3.36351
-2.95	3.36251
-2.16	3.36251
-2.66	3.36051
-1.92	3.35952
-2.25	3.35853
-2.72	3.35853
-3.84	3.35556
-2.68	3.3536
-2.75	3.35262
-2.22	3.35262
-1.59	3.35164
-3.7	3.35164
-2.12	3.35067
3.57	3.35067
5.03	3.34872
-4.38	3.34775
-2.19	3.34775
-2.74	3.34775
4.02	3.34679
-2.68	3.34679
-1.8	3.34582
3.07	3.34486
-1.64	3.34294
-2.21	3.34294
-2.07	3.34199
-2.19	3.34104
3.45	3.34104
3.68	3.34008
-1.73	3.33913
-2.01	3.33724
-1.56	3.33724
2.43	3.3363
5.11	3.3363
-1.84	3.33255
-3.63	3.33161
-1.95	3.33068
-2.08	3.33068
-1.86	3.33068
3.74	3.32975
-1.8	3.32975
-2.13	3.32883
-1.65	3.3279
-2.35	3.3279
-1.95	3.32698
-2.59	3.32698
-1.89	3.32514
-2.79	3.32331
-2.36	3.32148
-1.77	3.32148
-1.84	3.31966
-1.94	3.31785
-2.87	3.31605
2.54	3.31515
-4.38	3.31515
-2.93	3.31515
-3.11	3.31426
-2.39	3.31336
-1.9	3.31247
-1.96	3.31069
-2.99	3.31069
-2.47	3.30892
-1.82	3.30803
4.27	3.30803
4.32	3.30803
5.08	3.30277
-2.14	3.2993
-3.52	3.29843
-2.58	3.29757
-3.18	3.29671
-2.09	3.29585
-2.36	3.29585
-2.56	3.29243
2.45	3.29158
3.22	3.29073
-2.37	3.29073
-1.85	3.29073
-3.1	3.28988
-2.38	3.28904
3.75	3.28819
-2.81	3.28819
-2.57	3.28735
-3.32	3.28735
-1.81	3.28567
3.22	3.284
-3.44	3.284
-1.69	3.28316
-5.01	3.28316
-2.52	3.28316
-2.28	3.28233
-4.17	3.28233
2.09	3.28233
-2.17	3.2815
-4.38	3.27984
-4.13	3.27901
-2.11	3.27819
-1.64	3.27737
-2.11	3.27246
-1.96	3.27084
-2.25	3.27084
5.05	3.27003
-3.02	3.27003
-1.88	3.27003
-1.87	3.26922
-2.12	3.26841
-2.85	3.2668
-2.21	3.2652
-3.43	3.2644
-2.66	3.26201
-1.54	3.26122
-3.75	3.26043
-2.08	3.26043
-3.59	3.25964
-1.5	3.25806
-4.61	3.25806
-2.31	3.25727
-3.06	3.25649
-2.77	3.25571
-2.83	3.25337
-2.6	3.25337
-3.08	3.25259
-2.1	3.25259
-2.81	3.25259
-3.7	3.25259
-2.43	3.25181
-1.87	3.24949
2.37	3.24872
-1.97	3.24718
-1.84	3.24642
-2.95	3.24565
-3.38	3.24489
-2.71	3.24489
-1.98	3.24489
3.6	3.24413
-2.9	3.24413
-2.31	3.2426
-1.56	3.2426
-3.18	3.2426
2.16	3.24109
-2.5	3.24033
-2.51	3.23958
-2.2	3.23882
-1.91	3.23807
-2.13	3.23807
3.59	3.23657
-2.13	3.23582
-2.79	3.23433
-1.8	3.23359
-2	3.23284
-2.09	3.2321
-1.49	3.2321
-1.7	3.2321
-1.64	3.2321
-2.34	3.23136
5.06	3.23136
-1.85	3.23062
-2.14	3.22988
-2.89	3.22915
-1.86	3.22915
-2.97	3.22915
-2.83	3.22841
-2.84	3.22841
-1.88	3.22768
-1.69	3.22695
3.52	3.22548
-2.68	3.22475
-2.15	3.22403
4.82	3.22403
-1.77	3.2233
-1.98	3.22185
-2.57	3.2204
-3.1	3.21896
-1.85	3.21753
-2.28	3.21753
-1.88	3.21753
1.59	3.21681
5.02	3.21681
-1.97	3.21681
-4.39	3.21467
-2.78	3.21467
-1.75	3.21396
-2.61	3.21325
-1.99	3.21183
-2.44	3.21183
-2.01	3.21183
-2.01	3.20831
-3.87	3.20831
-2.04	3.20691
-1.8	3.20691
3.67	3.20482
-4.43	3.20412
-3.33	3.20343
-1.96	3.20343
-1.69	3.20273
-1.71	3.20273
-3.05	3.20135
-3.16	3.19723
-1.71	3.19518
-1.61	3.19314
-2.12	3.19246
4.63	3.18977
2.38	3.18776
-2.91	3.18776
-1.62	3.18575
4.5	3.18509
-2.18	3.1831
-4.86	3.18177
-1.86	3.18046
-2.07	3.17914
-2.24	3.17718
-3.21	3.17718
-3.3	3.17653
3.26	3.17134
-1.74	3.17134
2.17	3.17005
-2.76	3.16941
-1.66	3.16877
2.43	3.16877
-4.44	3.16622
-2.93	3.16622
-2.72	3.16494
-1.89	3.16431
-3.15	3.16368
-2.23	3.16368
4.34	3.16304
-3.34	3.16241
-3.13	3.16178
4.98	3.16115
-1.75	3.16052
-2.71	3.15989
-1.99	3.15927
-2.66	3.15927
3.35	3.15677
-1.81	3.15677
-1.87	3.15552
-2.33	3.15552
-1.54	3.14752
-1.69	3.14691
-4.15	3.1463
-1.87	3.1463
-2.01	3.14509
-3.26	3.14388
-3.36	3.14327
-2.62	3.14267
-1.57	3.14146
2.84	3.14146
-5.26	3.14026
2.22	3.13966
-2.47	3.13966
4.96	3.13906
-1.79	3.13787
-1.89	3.13787
-1.67	3.13787
-1.59	3.13787
-1.83	3.13668
4.95	3.13608
-2.2	3.1349
2.51	3.1343
2.79	3.13371
-2.88	3.13312
-1.99	3.13312
-1.82	3.13312
3.05	3.13312
-2.12	3.13253
2.54	3.13136
3.57	3.13136
-1.94	3.13077
-1.88	3.13018
-2.26	3.1296
-1.91	3.12784
-1.89	3.12668
-1.73	3.12205
3.58	3.12148
-1.77	3.12033
-1.86	3.11976
-1.99	3.11919
-1.7	3.11919
-2.05	3.11862
-1.75	3.11805
-1.51	3.11691
-2.85	3.11634
2.3	3.1152
-1.7	3.11351
-4.07	3.1107
-2.37	3.11014
-5.13	3.11014
-2.55	3.10958
-1.62	3.10958
-2.75	3.10958
2.29	3.10902
-3.31	3.10735
-1.99	3.10735
-1.71	3.10679
-1.63	3.10513
-2.22	3.10458
-2.43	3.10292
-2.72	3.10292
-1.91	3.10182
-1.8	3.10182
-3.74	3.10182
-2.82	3.10127
-4.05	3.10127
2.07	3.10018
-3.79	3.09963
5.21	3.09963
-3.59	3.09909
-2.2	3.09909
2.53	3.09854
-2.18	3.098
-2.09	3.09691
-3.18	3.09691
2.93	3.09637
3.78	3.09259
-3.27	3.09259
-2.89	3.08938
-1.88	3.08884
-1.62	3.08884
-1.8	3.08778
-2.85	3.08778
-3.14	3.0846
-1.65	3.08249
3.29	3.08145
-1.74	3.07988
-2.84	3.07883
2.05	3.07676
-1.64	3.07624
-3.47	3.07417
3.36	3.07263
-2.03	3.07263
-3.14	3.07212
2.91	3.07109
4.15	3.07058
-1.97	3.07058
2.32	3.07007
-3.07	3.06905
-1.65	3.06803
-2.32	3.06753
-1.55	3.06601
2.21	3.0655
-1.7	3.06298
-1.79	3.06298
-2.33	3.06148
-2.07	3.06148
-2.87	3.05998
-4.51	3.05899
-1.8	3.05799
-2.82	3.05651
-1.5	3.05651
-1.91	3.05552
-1.69	3.05404
4.89	3.05257
-1.89	3.05208
-2.19	3.05159
3.34	3.05061
-3.2	3.05061
-2.36	3.04866
3.35	3.04818
-1.65	3.04769
-2.3	3.04624
-2.71	3.04528
-3.49	3.04431
1.64	3.04239
-2.11	3.04096
-1.6	3.03858
-2.72	3.03858
-2.08	3.0381
-1.95	3.03763
-1.67	3.03716
2.59	3.03668
-1.64	3.03621
-2.02	3.03621
-3.1	3.03574
-3.19	3.03527
-1.84	3.0348
-3.64	3.0348
-3.73	3.03339
-3.48	3.03105
-3.3	3.02965
-3.58	3.02919
3.95	3.02826
-2.3	3.0278
-2.04	3.02733
-2	3.02595
-1.56	3.02595
2.72	3.02595
3.57	3.02549
2.7	3.02549
-2.04	3.02503
-2.11	3.02457
-2.73	3.02457
-3.35	3.02411
-2.25	3.02411
-2.46	3.02319
-3.6	3.02228
-1.72	3.02228
-2.59	3.02182
3.37	3.02136
4.63	3.02091
-1.64	3.02045
-1.69	3.01954
-2.91	3.01954
-1.93	3.01728
-3.76	3.01728
-2.01	3.01368
-2.01	3.01323
-1.97	3.01278
-2.21	3.01233
-2.59	3.01233
-2.87	3.01189
-1.57	3.01055
-2.01	3.01055
-1.66	3.01011
-2.33	3.00966
-1.69	3.00922
-3.61	3.007
2.57	3.00568
-2.22	3.00568
-2.32	3.0048
-2.56	3.0048
-1.79	3.00436
-2.39	3.00305
-1.6	3.00305
-2.94	3.00261
-2.11	3.00261
-3.35	3.00087
-2.54	2.99568
-1.81	2.99568
-2.94	2.99568
-2.07	2.99568
-1.75	2.99568
-2.05	2.9914
-3.62	2.9914
3.32	2.9914
-1.69	2.9914
-2.78	2.9914
-1.75	2.9914
-1.54	2.9914
-3.45	2.9914
2.82	2.9914
4.86	2.9914
-1.94	2.98716
-3.5	2.98716
-1.61	2.98716
-2.49	2.98716
-1.94	2.98716
-2.07	2.98297
-2.2	2.98297
-3.28	2.98297
-2.94	2.98297
-1.79	2.97881
3.61	2.97881
-1.61	2.97881
-1.87	2.97469
-1.45	2.97469
3.58	2.97469
-2.83	2.97469
-1.59	2.97469
-2.12	2.97469
-2.48	2.97469
-1.82	2.97469
-2.17	2.97062
-3.53	2.97062
2.97	2.96658
-3.9	2.96658
[truncated: 12,411 more rows]

## Sheet: Fig4c
Figure 4c
seqnames	start	end	peakDiff	methDiff
chr19	22805285	22807390	-8.67	0.210397
chr14	29233229	29236774	-4.68	0.18156
chr5	518648	524634	-3.69	0.260572
chr9	97354576	97356839	-6.55	0.565649
chr5	1048730	1061474	-3.23	0.449714
chr5	1048730	1061474	-3.23	0.617172
chr5	1048730	1061474	-3.23	0.385784
chr5	1048730	1061474	-3.23	0.567516
chr5	1048730	1061474	-3.23	0.44104
chr5	1048730	1061474	-3.23	0.452482
chr5	1048730	1061474	-3.23	0.207438
chr5	1048730	1061474	-3.23	0.428596
chr5	1048730	1061474	-3.23	0.486146
chr5	1048730	1061474	-3.23	0.223472
chr15	92996343	92998951	-6.22	0.531211
chr1	245748061	245756065	-3.67	0.426701
chr1	245748061	245756065	-3.67	0.489037
chr1	245748061	245756065	-3.67	0.701986
chr1	245748061	245756065	-3.67	0.516534
chr11	8262230	8266169	-4.35	0.436246
chr2	26862171	26864375	-5.78	0.557528
chr5	1083298	1096476	-3.46	0.366316
chr5	1083298	1096476	-3.46	0.519273
chr5	1083298	1096476	-3.46	0.306586
chr5	1083298	1096476	-3.46	0.358288
chr5	1083298	1096476	-3.46	0.330116
chr8	49291508	49294116	-3.9	0.505953
chr10	119434647	119436566	-7.07	0.373344
chr4	8738646	8744238	-4.34	0.53439
chr5	178762957	178766290	-4.42	0.367735
chr5	1063901	1070520	-3.38	0.355606
chr5	1063901	1070520	-3.38	0.572783
chr5	1063901	1070520	-3.38	0.628236
chr5	1063901	1070520	-3.38	0.421527
chr5	1063901	1070520	-3.38	0.258594
chr5	1063901	1070520	-3.38	0.48551
chr8	37608742	37610816	-5.55	0.731037
chr2	240131048	240137800	-4.03	0.514114
chr2	240131048	240137800	-4.03	0.692149
chr2	240131048	240137800	-4.03	0.372117
chr1	1113885	1121468	-4.02	0.573723
chr1	1113885	1121468	-4.02	0.374169
chr1	1113885	1121468	-4.02	0.37448
chr13	110521534	110522876	7.91	-0.478687
chr14	101868389	101871573	-4.73	0.728745
chr9	133950342	133955077	-3.48	0.542944
chr1	2987160	3004780	-3.15	0.144424
chr1	2987160	3004780	-3.15	0.551249
chr1	2987160	3004780	-3.15	0.235299
chr1	2987160	3004780	-3.15	0.406227
chr1	2987160	3004780	-3.15	0.413086
chr1	2987160	3004780	-3.15	0.305395
chr1	2987160	3004780	-3.15	0.648199
chr1	2987160	3004780	-3.15	0.322713
chr1	2987160	3004780	-3.15	0.488795
chr22	40036439	40053744	-3	0.442146
chr22	27694753	27699070	-4.04	0.543082
chr1	228194744	228205940	-3.88	-0.171438
chr1	228194744	228205940	-3.88	-0.341455
chr14	106358743	106360536	-5.42	-0.370863
chr6	41522046	41524425	-4.51	0.462874
chr14	104664355	104680600	-3.77	0.571222
chr14	104664355	104680600	-3.77	0.309184
chr1	48152482	48155107	-5.19	0.490744
chr10	130508211	130509570	-5.7	0.548618
chr11	116227402	116230027	-4.22	0.475722
chr1	3067478	3074793	-4.4	0.586314
chr1	3067478	3074793	-4.4	0.601352
chr1	3067478	3074793	-4.4	0.358158
chr5	178751590	178754805	-4.4	0.391263
chr1	3026100	3047879	-3.05	0.449194
chr1	3026100	3047879	-3.05	0.163133
chr1	3026100	3047879	-3.05	0.444897
chr1	3026100	3047879	-3.05	0.221898
chr1	3026100	3047879	-3.05	0.597869
chr1	3026100	3047879	-3.05	0.6749
chr1	3026100	3047879	-3.05	0.412975
chr1	3026100	3047879	-3.05	0.288453
chr1	1067143	1074808	-3.05	-0.323805
chr1	1067143	1074808	-3.05	0.639298
chr1	1067143	1074808	-3.05	-0.192845
chr5	1071610	1081163	-2.89	0.420178
chr5	1071610	1081163	-2.89	0.321005
chr5	1150262	1155943	-3.76	0.565771
chr1	6201259	6234691	-3.01	-0.344592
chr1	6201259	6234691	-3.01	-0.329998
chr1	6201259	6234691	-3.01	0.311487
chr1	6201259	6234691	-3.01	-0.328982
chr2	51055195	51057484	-4.93	0.676928
chr11	2277289	2295083	-3.1	0.429549
chr11	2277289	2295083	-3.1	0.58437
chr11	2277289	2295083	-3.1	0.541768
chr11	2277289	2295083	-3.1	-0.369273
chr6	108312824	108314071	-5.98	0.441715
chr11	115515767	115517610	-4.56	0.588493
chr16	88648655	88650579	-5.09	0.551093
chr15	86622343	86623772	6.33	-0.45762
chr1	23160863	23164158	-3.05	0.639351
chr16	49449199	49454473	-3.9	0.454687
chr9	126769229	126781807	-2.88	-0.527882
chr1	6130890	6134709	-4.01	0.403333
chr9	97803436	97804627	-5.49	0.726411
chr11	1152578	1159652	-2.97	-0.216799
chr11	1152578	1159652	-2.97	-0.276096
chr5	503924	505364	-4.06	-0.180494
chr17	3458401	3462650	-4.12	0.187692
chr17	3458401	3462650	-4.12	0.450465
chr5	1096603	1117584	-2.67	0.330116
chr5	1096603	1117584	-2.67	0.572097
chr5	1096603	1117584	-2.67	0.4216
chr5	1096603	1117584	-2.67	0.631714
chr5	1096603	1117584	-2.67	0.346317
chr5	1096603	1117584	-2.67	0.571084
chr5	1096603	1117584	-2.67	0.409528
chr5	1096603	1117584	-2.67	0.280373
chr5	1096603	1117584	-2.67	0.501287
chr5	1096603	1117584	-2.67	0.646229
chr20	55532023	55534040	-3.43	0.261736
chr2	239996760	240006793	-3	0.576105
chr2	239996760	240006793	-3	0.311943
chr2	239996760	240006793	-3	0.162799
chr2	239996760	240006793	-3	0.539471
chr11	76854434	76859795	-3.1	0.601068
chr2	240164777	240176047	-3.38	0.435929
chr2	240164777	240176047	-3.38	0.476498
chr21	46905401	46909884	-2.99	0.633579
chr10	134537652	134542761	-3.31	0.467655
chr10	134537652	134542761	-3.31	0.665223
chr10	134537652	134542761	-3.31	0.321042
chr13	114636677	114639997	-3.24	0.707968
chr14	106366416	106370636	-4.36	-0.188887
chr14	106366416	106370636	-4.36	-0.289887
chr14	106366416	106370636	-4.36	-0.368647
chr1	229749649	229751158	-5.27	0.648274
chr22	46337156	46349912	-3.16	0.152572
chr22	46337156	46349912	-3.16	0.386456
chr22	46337156	46349912	-3.16	0.62194
chr22	46337156	46349912	-3.16	0.256911
chr22	46337156	46349912	-3.16	0.484379
chr19	404810	409170	-3.08	0.29585
chr19	404810	409170	-3.08	0.169082
chr8	20676118	20677366	-5.56	0.476679
chr4	186740310	186742350	-4	0.448983
chr2	240097480	240128229	-2.87	0.331862
chr2	240097480	240128229	-2.87	0.531439
chr2	240097480	240128229	-2.87	0.345298
chr2	240097480	240128229	-2.87	0.530462
chr2	240097480	240128229	-2.87	0.455277
chr2	240097480	240128229	-2.87	0.560903
chr2	240097480	240128229	-2.87	0.38177
chr2	240097480	240128229	-2.87	0.47827
chr2	240097480	240128229	-2.87	0.385395
chr2	240097480	240128229	-2.87	0.388758
chr2	240097480	240128229	-2.87	0.545665
chr10	102889945	102897236	-3.21	-0.212198
chr10	102889945	102897236	-3.21	-0.369928
chr2	240146745	240163431	-2.87	0.41385
chr2	240146745	240163431	-2.87	0.374339
chr2	240146745	240163431	-2.87	0.385749
chr2	240146745	240163431	-2.87	0.642757
chr2	240146745	240163431	-2.87	0.577472
chr2	240146745	240163431	-2.87	0.389554
chr2	240146745	240163431	-2.87	0.271247
chr2	240146745	240163431	-2.87	0.605773
chr2	240146745	240163431	-2.87	0.277279
chr2	240146745	240163431	-2.87	0.565792
chr11	68962794	68966204	-4.14	0.490658
chr11	68962794	68966204	-4.14	0.716274
chr9	119080938	119081948	-5.54	0.619387
chr6	108484489	108492968	-2.92	-0.547569
chr6	108484489	108492968	-2.92	0.28398
chr6	108484489	108492968	-2.92	0.115355
chr6	108484489	108492968	-2.92	0.214204
chr4	113435294	113438875	-2.39	-0.476249
chr5	1061546	1063886	-3.62	0.151362
chr20	55203220	55207293	-2.47	-0.458265
chr20	55203220	55207293	-2.47	-0.525829
chr10	134619825	134626241	-2.96	0.436975
chr2	26724937	26728251	2.98	-0.646319
chr10	31123523	31124553	-5.48	0.621845
chr7	28176504	28177648	5.7	-0.564065
chr11	990819	997427	-3.1	0.748413
chr2	60757477	60758571	-4.87	0.501831
chr4	8940784	8943878	-3.83	-0.307154
chr9	99254830	99256052	-5.26	0.459584
chr9	128777867	128780115	-3.8	0.533
chr2	105032450	105034327	-4.96	0.628072
chr4	113443590	113446100	-2.42	-0.657302
chr11	67803122	67813691	-2.19	0.316805
chr11	67803122	67813691	-2.19	0.436594
chr22	40016846	40032174	-2.41	0.492547
chr22	40016846	40032174	-2.41	0.384722
chr5	531085	545026	-2.21	-0.313656
chr5	176760742	176764857	-2.79	0.409768
chr19	5268042	5272498	-2.89	0.512954
chr11	69467889	69480147	-2.32	0.241066
chr11	69467889	69480147	-2.32	0.374428
chr11	69467889	69480147	-2.32	0.416862
chr20	62180586	62189608	-2.72	-0.427435
chr20	62180586	62189608	-2.72	0.477955
chr14	104631983	104651838	-2.85	-0.590878
chr14	104631983	104651838	-2.85	-0.219444
chr14	104631983	104651838	-2.85	-0.263896
chr14	104631983	104651838	-2.85	-0.295668
chr14	104631983	104651838	-2.85	-0.584203
chr14	104631983	104651838	-2.85	-0.340691
chr17	78144993	78146569	-5.2	0.534111
chr15	65028457	65035097	-2.82	0.708804
chr2	121683723	121686354	-2.64	0.392154
chr18	77224714	77227978	-3.96	0.525646
chr18	77224714	77227978	-3.96	0.500431
chr14	93423013	93428502	-3.31	0.325326
chr5	178768368	178774037	-3.12	0.397252
chr5	77139162	77141404	-2.56	0.178251
chr9	136769071	136775783	-2.5	0.318227
chr9	136769071	136775783	-2.5	0.49716
chr9	136769071	136775783	-2.5	0.350889
chr9	136769071	136775783	-2.5	0.425665
chr2	240075438	240087579	-2.83	0.32505
chr2	240075438	240087579	-2.83	0.650269
chr16	88469097	88476347	-2.35	-0.25353
chr17	76261059	76268286	-2.41	0.605021
chr17	76261059	76268286	-2.41	0.360253
chr18	35124180	35128087	-4.26	0.392835
chr9	37948264	37952479	-2.42	0.795482
chr18	23044697	23046029	-4.66	0.511194
chr13	58203140	58209545	-2.61	0.276169
chr13	58203140	58209545	-2.61	0.148679
chr13	58203140	58209545	-2.61	0.24027
chr13	58203140	58209545	-2.61	0.270819
chr13	58203140	58209545	-2.61	0.335499
chr1	3099349	3106015	-2.48	0.3792
chr11	121664672	121666554	-4.26	0.630779
chr8	143583831	143591884	-2.78	0.471316
chr1	3005423	3020323	-2.21	0.192141
chr17	4415122	4419569	-2.22	0.290241
chr14	104757201	104763840	-3.14	-0.245234
chr1	6387876	6397771	-2.84	0.475749
chr1	6387876	6397771	-2.84	0.205661
chr1	6387876	6397771	-2.84	0.448562
chr2	240178744	240180048	-4.84	0.49622
chr17	8923624	8927409	-2.43	0.427249
chr17	8923624	8927409	-2.43	0.526742
chr2	236715306	236717636	-4.51	0.36428
chr2	236715306	236717636	-4.51	0.708415
chr11	8227141	8229636	-3.05	0.516243
chr12	132971764	132978354	-3.08	-0.211626
chr12	132971764	132978354	-3.08	-0.287763
chr12	132971764	132978354	-3.08	-0.340971
chr12	132971764	132978354	-3.08	-0.348837
chr19	3462064	3467784	-2.92	0.546362
chr19	3462064	3467784	-2.92	0.706365
chr16	2500135	2502695	-3.14	0.516338
chr4	8873763	8876686	-2.87	-0.436358
chr4	8873763	8876686	-2.87	-0.573972
chr1	1385549	1393051	-3.27	0.482795
chr10	134417114	134431681	-2.99	0.485999
chr10	134417114	134431681	-2.99	0.564082
chr10	134417114	134431681	-2.99	0.269184
chr10	134417114	134431681	-2.99	0.500252
chr10	134417114	134431681	-2.99	0.330316
chr10	134417114	134431681	-2.99	0.462599
chr10	134417114	134431681	-2.99	0.485528
chr16	2109542	2114952	-3.34	0.72491
chr2	26396038	26399875	-2.52	0.358182
chr1	2774640	2789442	-2.49	-0.34516
chr1	2774640	2789442	-2.49	-0.629456
chr1	2774640	2789442	-2.49	-0.488477
chr1	2774640	2789442	-2.49	-0.218901
chr1	2774640	2789442	-2.49	-0.423356
chr2	20408297	20413987	-2.53	0.344647
chr4	54973170	54976563	-5.01	0.410355
chr1	10705741	10720793	-2.65	0.30503
chr1	10705741	10720793	-2.65	0.357773
chr1	10705741	10720793	-2.65	0.468782
chr21	46868745	46880838	-2.53	0.297643
chr21	46868745	46880838	-2.53	0.585053
chr21	46868745	46880838	-2.53	0.415111
chr2	233352598	233373862	-2.8	0.402669
chr2	233352598	233373862	-2.8	0.602027
chr2	233352598	233373862	-2.8	0.388346
chr2	15949015	15950197	-4.7	0.476792
chr14	29253344	29255517	-3.42	0.214807
chr8	50821593	50823787	-3.72	0.217834
chr22	38844219	38851177	-2.69	0.309821
chr13	113233067	113234383	-4.48	0.616751
chr4	8262402	8265286	-2.84	0.423385
chr1	25520538	25522546	-3.15	0.348504
chr8	143255087	143264309	-2.58	-0.246987
chr8	143255087	143264309	-2.58	-0.370527
chr22	46350258	46353164	-4.12	0.318776
chr9	135360221	135361392	-4.11	0.623266
chr5	178911639	178916145	-3.52	0.548525
chr14	101922745	101923791	-5.29	0.381245
chr2	63274019	63283647	-2.25	0.363411
chr2	63274019	63283647	-2.25	0.517049
chr2	63274019	63283647	-2.25	-0.165022
chr5	6704075	6705031	5.63	-0.470637
chr19	54964605	54977395	-2.2	0.695176
chr19	54964605	54977395	-2.2	0.428193
chr19	54964605	54977395	-2.2	0.322376
chr19	54964605	54977395	-2.2	0.539958
chr19	54964605	54977395	-2.2	0.435067
chr2	239316750	239318545	4.39	-0.57029
chr22	33223903	33227373	-2.32	0.527364
chr14	29236858	29238280	-2.97	0.195257
chr5	71478190	71480537	-3.18	0.573974
chr4	183845594	183847192	3.08	-0.594611
chr15	89947568	89958915	-3.27	0.322875
chr15	89947568	89958915	-3.27	0.359597
chr15	89947568	89958915	-3.27	0.300599
chr21	46882711	46883777	-4.92	0.586072
chr11	8303641	8306337	-3.54	0.298292
chr7	1368708	1372876	-2.95	0.638808
chr7	1368708	1372876	-2.95	0.277027
chr22	30116844	30127829	-2.2	0.154909
chr22	30116844	30127829	-2.2	0.592308
chr2	45167839	45172343	-2.81	-0.58701
chr2	45167839	45172343	-2.81	-0.318611
chr15	23157182	23158387	5.02	-0.600623
chr15	23157182	23158387	5.02	-0.360729
chr4	54960990	54963338	-4.76	0.429935
chr11	13894378	13895596	3.01	-0.553583
chr1	1359273	1363142	-2.92	0.357922
chr4	8883765	8897159	-2.44	-0.393171
chr4	8883765	8897159	-2.44	-0.349201
chr4	8883765	8897159	-2.44	-0.440632
chr1	3112311	3116880	-3.18	0.55512
chr10	134869095	134872444	-2.7	-0.505348
chr17	81038744	81048095	-1.87	0.5233
chr17	81038744	81048095	-1.87	0.301274
chr17	81038744	81048095	-1.87	0.236427
chr17	81038744	81048095	-1.87	0.482347
chr17	81038744	81048095	-1.87	0.266378
chr21	47400740	47425938	-2.3	0.195855
chr21	47400740	47425938	-2.3	0.357012
chr21	47400740	47425938	-2.3	0.509251
chr21	47400740	47425938	-2.3	0.34425
chr21	47400740	47425938	-2.3	0.195654
chr17	77842474	77850527	-2.61	0.398524
chr17	77842474	77850527	-2.61	0.479703
chr14	101248768	101251959	-3.12	0.520262
chr9	133969333	133975538	-2.3	0.344409
chr10	26503487	26507507	-2.35	-0.359941
chr22	46272341	46289658	-2.89	0.323693
chr22	46272341	46289658	-2.89	0.500019
chr22	46272341	46289658	-2.89	0.39758
chr8	143592229	143601396	-2.86	0.563468
chr8	143592229	143601396	-2.86	0.475025
chr15	26873878	26875047	5.21	-0.263666
chr11	1070571	1085286	-2.17	-0.476741
chr11	1070571	1085286	-2.17	-0.356797
chr11	1070571	1085286	-2.17	-0.331661
chr11	1070571	1085286	-2.17	-0.232769
chr5	77479	79489	2.96	-0.521029
chr8	37671189	37674259	-2.67	0.317082
chr5	178721012	178724908	-2.97	0.321464
chr9	127272770	127277493	-2.41	0.522327
chr1	21973959	21978307	-2.6	0.586432
chr1	3047946	3057683	-2.54	0.51158
chr8	142946625	142949585	-2.85	-0.270277
chr1	3565740	3575874	-2.5	-0.493752
chr1	3565740	3575874	-2.5	-0.299124
chr1	3565740	3575874	-2.5	0.114681
chr1	3565740	3575874	-2.5	0.568927
chr1	3565740	3575874	-2.5	0.424895
chr1	3140581	3145401	-2.47	-0.295937
chr1	3140581	3145401	-2.47	-0.246896
chr12	27996746	27998323	-4.33	0.4207
chr7	158107210	158111855	-2.94	0.556228
chr7	158107210	158111855	-2.94	0.265399
chr4	140753877	140755344	-3.34	0.523255
chr16	55296601	55297772	-5.11	0.548263
chr5	178794830	178802865	-3.13	0.47927
chr14	75417430	75424121	-2.35	0.411627
chr14	75417430	75424121	-2.35	0.388053
chr11	89519297	89521311	-3.54	0.245044
chr4	1517736	1526656	-2.76	-0.233986
chr4	1517736	1526656	-2.76	0.170511
chr4	1517736	1526656	-2.76	-0.435085
chr9	136806544	136812395	-2.7	0.389918
chr9	136806544	136812395	-2.7	0.350356
chr1	166889188	166890286	-4.51	0.531085
chr11	2147708	2160649	-2.56	0.43435
chr11	2147708	2160649	-2.56	0.552113
chr11	2147708	2160649	-2.56	0.335738
chr11	2147708	2160649	-2.56	0.142228
chr5	176303928	176308934	-2.56	-0.33092
chr2	162282613	162284700	3.57	-0.566746
chr2	162282613	162284700	3.57	-0.387351
chr7	1895203	1916391	-2.16	0.273179
chr7	1895203	1916391	-2.16	0.496433
chr8	77592526	77595555	-2.92	0.110654
chr17	81019413	81026220	-2.36	0.298127
chr20	61032612	61035261	-3.46	0.37488
chr13	113728179	113748890	-3.12	0.227201
chr13	113728179	113748890	-3.12	0.367667
chr13	113728179	113748890	-3.12	0.371648
chr13	113728179	113748890	-3.12	0.237215
chr13	113728179	113748890	-3.12	0.446401
chr13	113728179	113748890	-3.12	0.56716
chr13	113728179	113748890	-3.12	0.247397
chr13	113728179	113748890	-3.12	0.269969
chr20	32677443	32678513	-4.34	0.56217
chr18	6413259	6415734	-3.26	0.218329
chr1	82166085	82167105	-4.97	0.492329
chr1	23097564	23110421	-2.46	0.69225
chr14	104833293	104843095	-2.75	-0.417342
chr14	104833293	104843095	-2.75	-0.451318
chr5	1127926	1147154	-2.15	0.406841
chr5	1127926	1147154	-2.15	-0.408622
chr5	1127926	1147154	-2.15	0.457006
chr5	1127926	1147154	-2.15	0.335987
chr22	18574532	18575546	4.36	-0.514986
chr22	46297962	46324992	-2.43	0.349873
chr22	46297962	46324992	-2.43	0.374925
chr22	46297962	46324992	-2.43	0.288677
chr19	32051020	32052315	4.37	-0.731247
chr15	101846269	101850666	-2.72	0.40224
chr17	9121932	9125989	-3.1	0.453912
chr17	15083132	15084340	-5.04	0.507012
chr1	6321194	6343262	-2.31	0.362991
chr1	6321194	6343262	-2.31	0.509787
chr1	6321194	6343262	-2.31	0.296298
chr1	44989281	44991475	-2.34	0.430719
chr4	113430449	113431377	-3.33	-0.64959
chr1	2864488	2868521	-2.43	-0.282048
chr18	77355651	77358740	-4.3	0.511793
chr18	77355651	77358740	-4.3	-0.586301
chr7	30603	32042	-3.71	0.289098
chr19	5063118	5069334	-2.43	0.415039
chr19	5063118	5069334	-2.43	0.587931
chr19	5063118	5069334	-2.43	0.409557
chr8	28173966	28178449	-2.68	0.471108
chr7	922240	945016	-2.29	-0.535115
chr17	48685917	48688196	-2.83	0.434833
chr17	48685917	48688196	-2.83	0.249784
chr10	134546969	134553734	-2.57	0.220448
chr10	134546969	134553734	-2.57	0.55895
chr10	134546969	134553734	-2.57	0.168485
chr2	237069388	237073697	-2.06	0.386315
chr2	237069388	237073697	-2.06	-0.426594
chr9	3821465	3822418	5.16	-0.510972
chr14	104851440	104857143	-3.02	0.539471
chr1	6517943	6523759	-2.46	0.425389
chr12	50280267	50283858	-2.78	0.359684
chr9	140106668	140116517	-2.21	0.387251
chr9	140106668	140116517	-2.21	0.196395
chr9	140106668	140116517	-2.21	0.523354
chr9	140106668	140116517	-2.21	0.336047
chr9	140106668	140116517	-2.21	0.55401
chr12	114881185	114882656	-4.2	-0.413033
chr20	56612800	56616262	-2.4	0.127213
chr7	984236	990002	-2.75	0.383215
chr7	984236	990002	-2.75	0.548148
chr7	984236	990002	-2.75	0.232386
chr7	984236	990002	-2.75	0.61731
chr5	9196333	9197923	-4.1	0.582501
chr5	153797572	153799302	-3.4	0.30258
chr19	50733414	50734867	3.27	-0.339521
chr17	59458046	59459239	-4.22	0.384836
chr7	990465	993882	-2.62	0.668825
chr15	72044644	72045789	3.95	-0.646895
chr14	64674954	64677803	-2.71	0.690531
chr4	1105649	1108997	-3.1	-0.336581
chr4	1105649	1108997	-3.1	0.300659
chr2	121260027	121262999	-3.42	0.527686
chr1	10699085	10705352	-2.33	0.314623
chr7	128787458	128790871	-2.25	0.586283
chr8	38416913	38419057	-3.3	0.509242
chr1	54065262	54068745	-3.01	0.354661
chr4	1330429	1334739	-2.29	0.600482
chr18	8684754	8686570	-3.64	0.529152
chr1	5584729	5587668	-2.6	0.151736
chr19	400634	404143	-2.36	0.544002
chr2	240011229	240056523	-2.22	0.496021
chr2	240011229	240056523	-2.22	0.681928
chr2	240011229	240056523	-2.22	0.358637
chr2	240011229	240056523	-2.22	0.543789
chr2	240011229	240056523	-2.22	0.355921
chr2	240011229	240056523	-2.22	0.359844
chr2	240011229	240056523	-2.22	0.315519
chr17	80691893	80696748	-2.1	0.670377
chr1	23037667	23040650	-2.34	0.494423
chr2	238574027	238574926	3.91	-0.390375
chr7	92176588	92177509	5.55	-0.54605
chr16	89810422	89814173	-2.77	0.345494
chr16	89810422	89814173	-2.77	0.609895
chr16	89810422	89814173	-2.77	0.30474
chr17	81008263	81017978	-1.96	0.590703
chr17	81008263	81017978	-1.96	0.612266
chr7	158821958	158824999	-2.76	0.548375
chr6	45631036	45632024	-4.26	0.402922
chr6	45631036	45632024	-4.26	0.632025
chr7	150831663	150837427	-2.6	0.597938
chr8	1404642	1405466	-4.63	0.623988
chr17	81048274	81065184	-1.84	0.155659
chr17	81048274	81065184	-1.84	0.39651
chr17	81048274	81065184	-1.84	-0.255143
chr16	89202205	89208832	-2.28	0.559571
chr16	89202205	89208832	-2.28	0.446294
chr6	27729357	27730959	-3.86	0.580288
chr17	1685706	1689935	-1.79	0.438459
chr17	1685706	1689935	-1.79	0.590366
chr22	20110994	20119373	-1.92	0.289894
chr22	30128645	30135160	-2.3	0.479555
chr1	12066112	12067652	-3.75	0.566536
chr22	19503971	19515913	-2.43	0.17862
chr22	19503971	19515913	-2.43	0.318521
chr7	1705540	1712336	-1.93	0.47768
chr1	156044213	156048591	-2.88	0.474749
chr1	156044213	156048591	-2.88	0.668569
chr6	108433925	108442190	-2.03	-0.368437
chr6	108433925	108442190	-2.03	-0.535613
chr6	108433925	108442190	-2.03	-0.465679
chr6	108433925	108442190	-2.03	0.318636
chr6	108433925	108442190	-2.03	0.511229
chr9	94860019	94860967	-4.24	0.361044
chr1	23062639	23063986	-3.07	0.371424
chr1	2420542	2451901	-2.53	0.381707
chr1	2420542	2451901	-2.53	0.466158
chr1	2420542	2451901	-2.53	0.379048
chr5	524724	527472	-3.02	-0.412068
chr17	944874	955867	-2.42	0.278073
chr17	944874	955867	-2.42	0.608564
chr19	1229877	1238003	-2.26	0.638887
chr19	1229877	1238003	-2.26	0.295029
chr19	1229877	1238003	-2.26	0.312043
chr1	38723506	38724548	-4.35	0.51045
chr4	4761763	4766144	-2.26	0.388609
chr1	3127731	3130819	-2.28	0.579789
chr3	50457527	50469196	-2.29	0.386752
chr2	109960474	109963722	-2.85	0.626199
chr17	66317090	66318886	-3.36	0.623541
chr1	228326357	228341279	-1.96	0.462431
chr19	1061466	1070063	-2.17	-0.55051
chr3	10967075	10973343	-2.14	0.258968
chr3	10967075	10973343	-2.14	0.463977
chr8	144236852	144243020	-1.92	0.298073
chr8	144236852	144243020	-1.92	0.10112
chr7	127910351	127912356	-2.99	0.613055
chr7	127910351	127912356	-2.99	0.406741
chr13	73681306	73682452	-5.12	0.565321
chr14	104716853	104720694	-2.42	-0.452275
chr11	68959553	68962514	-2.86	0.44428
chr13	34335239	34336589	3.66	-0.56862
chr2	60776044	60783281	-1.83	0.203068
chr10	133229803	133230917	-3.85	-0.40973
chr7	4884831	4886475	-2.69	0.440819
chr5	1081198	1082826	-3.57	0.321005
chr8	142689419	142693325	-2.36	-0.379578
chr7	6054898	6057282	-2.4	0.58493
chr4	8865632	8873456	-4.51	-0.29153
chr4	8865632	8873456	-4.51	0.444045
chr13	52334372	52335237	-3.72	0.765415
chr22	17516569	17519207	2.62	-0.490504
chr8	143568253	143576433	-2.08	-0.263668
chr8	143568253	143576433	-2.08	-0.36388
chr1	9649171	9658956	-2.57	0.436264
chr11	67199912	67211805	-1.64	0.309178
chr16	49885098	49886073	-3.89	0.376373
chr16	49885098	49886073	-3.89	0.429717
chr10	134456741	134462264	-2.4	0.38961
chr10	134456741	134462264	-2.4	0.316903
chr13	110822149	110823810	-3.51	0.439655
chr17	42704572	42707190	-2.64	0.274246
chr17	42704572	42707190	-2.64	0.559118
chr13	51639543	51641967	-2.13	0.497306
chr13	51639543	51641967	-2.13	0.321281
chr1	166890297	166891146	-4.15	0.531085
chr15	23809780	23812905	-2.32	0.280405
chr13	112281149	112284406	-3.25	0.333571
chr11	2767472	2770830	-2.41	0.476547
chr11	2767472	2770830	-2.41	0.356246
chr11	2767472	2770830	-2.41	0.656511
chr12	6634606	6637378	-2.46	0.371284
chr10	80747796	80749516	-3.3	0.727452
chr1	3075363	3092677	-2.17	0.394898
chr1	3075363	3092677	-2.17	-0.237187
chr1	3075363	3092677	-2.17	0.331602
chr1	3075363	3092677	-2.17	0.609144
chr10	134599737	134609041	-2.06	-0.442498
chr10	134599737	134609041	-2.06	-0.347139
chr10	134599737	134609041	-2.06	-0.329203
chr7	100476572	100481706	-2.23	0.394848
chr17	77915801	77927248	-1.99	0.484628
chr17	77915801	77927248	-1.99	0.532224
chr17	77915801	77927248	-1.99	0.736175
chr17	77915801	77927248	-1.99	0.461707
chr1	2882830	2884609	-3.53	-0.573791
chr17	71741952	71745270	-2.69	0.325136
chr2	127975753	127979735	-2.79	0.439449
chr4	8854887	8862695	-4.21	-0.652419
chr10	34346896	34348227	-3.83	0.492577
chr10	134512040	134514255	-2.82	0.414837
chr10	134512040	134514255	-2.82	0.357309
chr17	77832625	77836216	-2.71	0.303917
chr17	27329	33220	-2.31	0.665482
chr17	27329	33220	-2.31	0.446908
chr17	27329	33220	-2.31	0.197935
chr1	43318078	43320887	-3.38	0.316828
chr16	89609783	89612527	-3.25	0.538898
chr4	1490683	1496670	-2.92	-0.3403
chr4	1490683	1496670	-2.92	-0.504576
chr3	122610894	122611708	-4.2	0.626947
chr20	44827365	44832931	-2.49	0.276864
chr18	76423712	76424575	-4.99	-0.227183
chr16	55291331	55293547	-2.88	0.556535
chr6	21653589	21654723	-4.1	0.673145
chr12	114840351	114844878	-2.56	-0.436227
chr12	114840351	114844878	-2.56	-0.159549
chr12	114840351	114844878	-2.56	-0.482626
chr2	241392406	241410066	-2.29	0.347799
chr2	241392406	241410066	-2.29	0.26996
chr2	241392406	241410066	-2.29	0.224029
chr2	241392406	241410066	-2.29	0.391962
chr19	17006260	17009339	-2.13	0.627373
chr19	17006260	17009339	-2.13	0.585821
chr9	137205419	137218182	-2.25	-0.357535
chr9	137205419	137218182	-2.25	0.617811
chr2	205128414	205131214	-2.54	0.403293
chr6	35044665	35047002	-2.9	0.6451
chr14	105627406	105634599	-2.34	0.360503
chr14	105627406	105634599	-2.34	0.621765
chr14	105627406	105634599	-2.34	0.321002
chr14	105627406	105634599	-2.34	0.112597
chr10	134556430	134564720	-2.24	0.341044
chr10	134556430	134564720	-2.24	0.255718
chr10	134556430	134564720	-2.24	0.296865
chr14	100232785	100233965	5.6	-0.626068
chr10	72199695	72201755	-2.34	0.406753
chr10	72199695	72201755	-2.34	0.214018
chr19	19038269	19040981	-2.66	0.733797
chr12	50374348	50375833	-2.88	0.438677
chr2	115300515	115301793	-3.47	0.499658
chr9	136833927	136835978	-3.22	0.585435
chr9	136836042	136839214	-2.2	0.439585
chr8	145124382	145125507	-3.74	0.39777
chr6	137241513	137244869	-2.32	0.361185
chr19	12976961	12979216	-1.94	0.363233
chr14	104744187	104751346	-2.35	-0.513418
chr1	17284119	17308655	-2.27	0.505016
chr1	17284119	17308655	-2.27	0.58178
chr1	17284119	17308655	-2.27	0.295359
chr1	17284119	17308655	-2.27	0.447266
chr1	17284119	17308655	-2.27	0.585495
chr9	138260763	138265998	-2.21	-0.37249
chr9	138260763	138265998	-2.21	-0.361267
chr9	138260763	138265998	-2.21	-0.541684
chr19	7674849	7695157	-2.49	0.298894
chr19	7674849	7695157	-2.49	0.429533
chr19	7674849	7695157	-2.49	0.330599
chr19	7674849	7695157	-2.49	0.337998
chr19	7674849	7695157	-2.49	0.526284
chr6	166217655	166218665	-3.81	-0.165735
chr8	145478127	145505060	-2.16	0.304682
chr10	134880356	134890788	-2.33	-0.342116
chr10	134880356	134890788	-2.33	-0.496903
chr11	35439384	35442496	-2.2	0.310451
chr2	104668249	104669036	-3.88	0.608784
chr7	42130618	42131550	-3.99	0.387089
chr15	39870733	39876796	-1.87	0.572492
chr16	88552437	88559548	-1.69	0.279627
chr5	178696676	178704921	-2.3	0.261518
chr5	178733472	178736675	-3.09	0.53466
chr7	1313717	1316666	-2.33	-0.317202
chr7	1313717	1316666	-2.33	0.315589
chr17	634356	635650	-2.19	0.479199
chr17	634356	635650	-2.19	0.14855
chr4	48485156	48486748	-3.23	0.286096
chr7	414094	420569	-2.11	-0.323592
chr9	26426131	26427597	6.04	-0.489
chr8	142838613	142844954	-2.07	-0.238627
chr3	184309188	184314166	-2.25	0.429148
chr9	135620007	135621718	-3.15	0.454051
chr20	44778343	44783895	-2.11	0.371993
chr2	234377278	234380188	-2.2	0.393654
chr17	183486	190782	-2.36	0.535894
chr9	137549493	137552861	-2.71	0.599124
chr2	10298592	10307297	-2.12	0.549803
chr21	44779602	44797043	-1.75	0.444506
chr7	2532324	2573040	-2.12	0.487621
chr7	2532324	2573040	-2.12	0.419933
chr7	2532324	2573040	-2.12	0.468236
chr7	2532324	2573040	-2.12	0.674501
chr7	2532324	2573040	-2.12	0.475692
chr7	2532324	2573040	-2.12	0.375985
chr7	2532324	2573040	-2.12	0.549602
chr9	140914525	140920203	-2.44	0.565856
chr5	132600630	132602548	-2.07	0.505059
chr2	240180644	240202613	-2.16	0.49622
chr2	240180644	240202613	-2.16	0.353205
chr2	240180644	240202613	-2.16	0.396315
chr2	240180644	240202613	-2.16	0.464455
chr2	240180644	240202613	-2.16	0.777976
chr2	240180644	240202613	-2.16	0.742447
chr2	240180644	240202613	-2.16	0.669974
chr2	240180644	240202613	-2.16	0.283547
chr16	70692624	70700971	-2.22	0.37138
chr16	70692624	70700971	-2.22	0.458976
chr7	73452179	73463055	-1.84	0.177339
chr22	48908848	48921457	-2.04	0.389469
chr17	9126744	9130820	-2.12	0.426683
chr18	76758089	76759408	-4.64	0.337711
chr1	2976318	2985972	-1.74	-0.368154
chr1	2976318	2985972	-1.74	-0.674204
chr1	2976318	2985972	-1.74	0.49849
chr1	2976318	2985972	-1.74	0.583
chr1	2976318	2985972	-1.74	0.416346
chr1	2976318	2985972	-1.74	0.216294
chr1	3261248	3283890	-2.03	0.344428
chr1	3261248	3283890	-2.03	0.309035
chr1	3261248	3283890	-2.03	0.306579
chr1	3261248	3283890	-2.03	0.294003
chr16	89137356	89139762	-2.22	-0.255872
chr8	29890724	29891703	-4.48	0.672883
chr11	119561645	119565777	-2.17	0.508351
chr5	115297418	115299167	-2.59	0.249627
chr10	134854617	134860501	-2.19	-0.232954
chr10	79657404	79659417	-2.83	0.54501
chr10	11343464	11344832	-3.45	0.313587
chr10	11343464	11344832	-3.45	0.338334
chr11	65543489	65552384	-2.09	0.527567
chr11	65543489	65552384	-2.09	0.595337
chr11	65543489	65552384	-2.09	0.276011
chr11	65543489	65552384	-2.09	0.168461
chr2	239981296	239991980	-2.16	0.155958
chr16	79006710	79007591	-3.97	0.713179
chr16	1197557	1203044	-1.94	-0.368269
chr16	1197557	1203044	-1.94	-0.611183
chr10	98938632	98950486	-2.14	0.321635
chr10	98938632	98950486	-2.14	0.560112
chr10	98938632	98950486	-2.14	0.108937
chr10	98938632	98950486	-2.14	0.312881
chr10	134437322	134442174	-2.15	0.294554
chr10	134437322	134442174	-2.15	0.510728
chr11	1411891	1435517	-2.19	0.540269
chr11	1411891	1435517	-2.19	0.493021
chr11	1411891	1435517	-2.19	0.282466
chr10	50814789	50821452	-2.18	-0.451028
chr10	50814789	50821452	-2.18	-0.406051
chr1	19049841	19053605	-2.94	0.428858
chr2	105045662	105047868	-2.68	0.446893
chr22	19793416	19796194	-3.03	0.541501
chr6	71156663	71158631	-2.14	0.41822
chr17	17429111	17433360	-2.41	0.443963
chr1	10687966	10692812	-2.14	0.374764
chr12	114884738	114885875	-3.57	-0.631973
chr12	114884738	114885875	-3.57	-0.682419
chr16	1055119	1066087	-2	-0.503738
chr16	1055119	1066087	-2	-0.35078
chr16	2625612	2627697	-2.62	0.579457
chr16	2625612	2627697	-2.62	0.300466
chr21	34393560	34401354	-2.21	0.241271
chr21	34393560	34401354	-2.21	-0.324135
chr20	10645595	10649154	-1.97	0.610276
chr20	10645595	10649154	-1.97	0.560029
chr8	143355164	143362761	-1.92	0.766103
chr11	34516575	34518467	2.52	-0.46224
chr14	106230221	106232895	-3	-0.268675
chr14	51251096	51252922	-3.54	0.452315
chr1	2356454	2375128	-2.15	0.604834
chr1	2356454	2375128	-2.15	-0.464185
chr1	1170165	1180336	-1.84	-0.474034
chr8	76318594	76320811	-2.49	-0.514198
chr1	10749670	10771310	-2.1	0.261211
chr1	10749670	10771310	-2.1	0.451853
chr1	10749670	10771310	-2.1	0.6164
chr1	10749670	10771310	-2.1	0.389682
chr1	10749670	10771310	-2.1	0.327301
chr17	61777313	61779465	-2.04	0.302069
chr17	61777313	61779465	-2.04	0.532545
chr22	42733807	42735610	-2.65	0.524185
chr1	905467	912430	-1.69	-0.412339
chr12	108042940	108044241	-2.96	0.439193
chr5	482224	484396	-2.14	-0.354748
chr7	284886	293467	-2.07	0.588915
chr17	43064676	43066502	-2.43	0.585853
chr13	51416730	51418735	-2.36	0.237947
chr8	140968651	140970838	2.81	-0.656738
chr6	13180419	13181893	-3.59	0.622458
chr4	1014889	1036794	-2.06	0.485461
chr4	1014889	1036794	-2.06	0.286154
chr4	1014889	1036794	-2.06	0.42467
chr8	144512847	144524881	-2.09	0.386312
chr22	20119421	20137896	-1.69	0.374493
chr13	109927163	109929158	-3.07	0.509252
chr22	47064006	47076756	-1.76	0.376366
chr9	19934077	19935032	-3.41	0.546773
chr1	1554387	1569130	-1.74	0.536133
chr1	1554387	1569130	-1.74	0.390277
chr4	8862732	8864016	-3.24	-0.294907
chr4	8862732	8864016	-3.24	-0.577827
chr8	143299365	143302778	-2.43	-0.38823
chr10	134941472	134949042	-2.4	-0.521082
chr10	134941472	134949042	-2.4	-0.413451
chr10	134941472	134949042	-2.4	-0.3121
chr17	18905207	18909258	-1.94	0.739825
chr17	18905207	18909258	-1.94	0.538576
chr17	18905207	18909258	-1.94	0.161616
chr19	10316550	10318155	3.32	-0.469172
chr1	2375295	2382097	-2.25	0.186279
chr1	2375295	2382097	-2.25	0.661811
chr1	2375295	2382097	-2.25	0.431735
chr1	2375295	2382097	-2.25	0.375044
chr22	40401326	40402883	-2.93	0.429814
chr21	47293525	47302174	-1.96	0.684242
chr22	49545465	49548146	-2.26	-0.1644
chr7	55072050	55074079	-3.25	0.276756
chr19	5072512	5084124	-2.1	0.344357
chr2	171567012	171575237	-2.29	0.127846
chr2	171567012	171575237	-2.29	0.420328
chr16	85484019	85489672	-1.82	0.445177
chr20	2671082	2673329	-2.07	0.428817
chr22	39953895	39958476	-2	0.744595
chr22	39953895	39958476	-2	0.424668
chr16	1031875	1044274	-2.2	0.175164
chr16	1031875	1044274	-2.2	0.537832
chr16	1031875	1044274	-2.2	0.354272
chr16	1031875	1044274	-2.2	-0.252847
chr14	29222818	29230112	-1.9	0.123998
chr1	3578449	3596291	-2.11	0.557127
chr7	130012948	130015059	-2.55	0.273012
chr16	2278100	2289641	-1.61	0.517185
chr11	45916042	45933297	-2.15	0.346552
chr11	45916042	45933297	-2.15	0.776008
chr11	45916042	45933297	-2.15	0.574455
chr8	142853794	142858856	-1.85	-0.362022
chr1	11937762	11942037	-2.2	-0.56432
chr4	8646871	8649271	-2.41	-0.386229
chr19	5090453	5098119	-1.92	0.488168
chr4	8762215	8765499	-2.75	-0.477555
chr8	49561366	49562330	5.26	-0.704507
chr1	19405618	19408173	-2.33	0.629904
chr12	98198572	98199520	-3.91	0.459212
chr15	76001334	76006514	-1.84	0.309699
chr15	76001334	76006514	-1.84	0.584351
chr12	50295139	50299035	-2.43	0.544844
chr1	23150454	23153747	-2.18	0.498465
chr1	159823657	159825414	-2.51	0.528494
chr22	46926294	46932503	-2.38	0.36838
chr22	46926294	46932503	-2.38	0.5034
chr7	500892	504934	-1.85	-0.293996
chr7	500892	504934	-1.85	-0.572048
chr19	1165927	1174067	-1.68	0.69229
chr2	26710223	26714542	-2.25	0.578053
chr2	15947990	15948999	-3.26	0.476792
chr4	1005870	1014521	-1.9	0.70294
chr4	1005870	1014521	-1.9	0.511656
chr4	1005870	1014521	-1.9	0.433447
chr20	55499675	55501070	-1.99	0.343808
chr21	46794448	46809220	-2.06	0.593924
chr7	157480685	157487262	-1.82	0.30819
chr7	157480685	157487262	-1.82	0.291361
chr5	755218	761918	-1.96	0.346826
chr16	89168041	89172780	-2.45	0.591434
chr9	138106994	138119964	-2.06	-0.42071
chr19	18867324	18868402	-2.7	0.385418
chr20	60775341	60777839	-2.72	0.408483
chr10	126379893	126381559	-2.39	0.542502
chr16	51170654	51173075	-3.19	0.308582
chr20	62561623	62567610	-2.02	0.65486
chr20	60771802	60774757	-4.37	0.683462
chr18	76263964	76267626	-2.55	-0.19288
chr10	119309298	119315735	-2.3	-0.139791
chr10	119309298	119315735	-2.3	-0.305137
chr11	2887949	2892991	-1.74	0.418057
chr11	2887949	2892991	-1.74	0.22212
chr11	2887949	2892991	-1.74	-0.495514
chr12	124931954	124949700	-1.83	0.598566
chr12	124931954	124949700	-1.83	0.235516
chr12	124931954	124949700	-1.83	0.40961
chr3	194422942	194424102	-3.63	0.519956
chr17	851303	852457	-3.4	0.396872
chr7	1684209	1691262	-1.79	-0.436815
chr7	1684209	1691262	-1.79	0.191457
chr7	1684209	1691262	-1.79	-0.175804
chr14	92365257	92366242	2.27	-0.567997
chr11	849981	878329	-1.95	0.104399
chr11	849981	878329	-1.95	0.171367
chr11	849981	878329	-1.95	0.485323
chr11	849981	878329	-1.95	0.370634
chr11	849981	878329	-1.95	0.424017
chr11	849981	878329	-1.95	0.480254
chr11	849981	878329	-1.95	0.715711
chr11	849981	878329	-1.95	0.395252
chr11	849981	878329	-1.95	0.339193
chr20	31049299	31068045	-1.79	0.46045
chr20	31049299	31068045	-1.79	0.388822
chr20	31049299	31068045	-1.79	0.378965
chr2	240248426	240252640	-1.98	0.296201
chr7	1504387	1547755	-2.16	0.451098
chr7	1504387	1547755	-2.16	0.391293
chr7	1504387	1547755	-2.16	0.627626
chr7	1504387	1547755	-2.16	0.683713
chr7	1504387	1547755	-2.16	0.393572
chr7	1504387	1547755	-2.16	0.580335
chr7	1504387	1547755	-2.16	0.366597
chr7	1504387	1547755	-2.16	0.542357
chr7	1504387	1547755	-2.16	0.388246
chr7	1504387	1547755	-2.16	0.743293
chr7	1504387	1547755	-2.16	0.208301
chr6	14920935	14923483	-1.85	0.415021
chr17	9232398	9235969	-2.08	0.37222
chr2	172947362	172953511	-1.93	-0.323474
chr2	172947362	172953511	-1.93	-0.406561
chr17	81026430	81037384	-1.61	-0.403828
chr11	45532425	45534154	-2.94	0.535521
chr3	194489069	194490515	-2.51	0.472316
chr6	21200369	21201218	-3.86	0.552553
chr17	76116263	76132076	-1.38	0.37178
chr17	76116263	76132076	-1.38	-0.363445
chr17	76116263	76132076	-1.38	-0.611457
chr17	76116263	76132076	-1.38	-0.314806
chr17	76116263	76132076	-1.38	-0.346882
chr19	19041926	19043705	-1.88	0.461976
chr11	1499445	1510434	-2.27	-0.300803
chr7	56354916	56356137	-3.62	0.421167
chr7	56354916	56356137	-3.62	0.369528
chr2	240883069	240888430	-1.92	0.471658
chr9	128995931	128999306	-2.72	0.355325
chr19	1085551	1090466	-1.59	-0.39184
chr18	56514165	56515793	-2.12	0.556686
chr16	1023908	1031701	-2.19	0.200112
chr20	34995126	34997917	-2.74	0.66004
chr11	1031133	1044023	-2.21	-0.64678
chr11	1031133	1044023	-2.21	-0.25983
chr10	133944987	133952173	-2.19	0.298062
chr1	1090561	1108141	-2.01	-0.278448
chr1	1090561	1108141	-2.01	-0.353698
chr2	121189438	121201548	-1.8	0.616345
chr1	3130975	3138624	-1.65	-0.424801
chr4	25926698	25930020	-1.77	0.45839
chr16	1203841	1224936	-1.84	0.384891
chr16	1203841	1224936	-1.84	-0.260337
chr16	1203841	1224936	-1.84	-0.352798
chr10	114936198	114938234	-2.47	0.507984
chr9	137218741	137261010	-1.82	0.328234
chr9	137218741	137261010	-1.82	0.416483
chr9	137218741	137261010	-1.82	0.319254
chr9	137218741	137261010	-1.82	0.4229
chr9	137218741	137261010	-1.82	0.47187
chr9	137218741	137261010	-1.82	0.452668
chr10	3598118	3599118	4.32	-0.458191
chr8	41200008	41201220	-3.52	0.582449
chr20	60303674	60304819	-2.56	0.383255
chr20	62104050	62107572	-2.37	-0.549937
chr20	17537291	17538437	3.75	-0.489046
chr4	7592484	7594464	-2.81	0.508135
chr4	1301938	1305678	-1.81	0.334705
chr4	1301938	1305678	-1.81	0.535865
chr4	1301938	1305678	-1.81	0.265992
chr17	65898136	65899536	-3.44	0.53258
chr14	77226570	77252071	-1.69	0.436817
chr14	77226570	77252071	-1.69	0.573784
chr4	8769906	8776923	-5.01	0.336251
chr2	15981682	15984272	-2.28	0.263177
chr19	39737163	39739393	-2.11	0.357479
chr19	39737163	39739393	-2.11	0.405698
chr12	132807103	132820739	-1.87	0.421769
chr12	132807103	132820739	-1.87	-0.638616
chr5	92933911	92936717	-3.43	0.337705
chr20	61987581	62007235	-2.08	0.473322
chr20	61987581	62007235	-2.08	0.154255
chr9	19126380	19129418	-2.31	0.506693
chr9	19126380	19129418	-2.31	0.239603
chr9	19126380	19129418	-2.31	0.415717
chr22	49198262	49204695	-2.1	-0.478923
chr11	605298	618611	-1.49	0.545214
chr11	605298	618611	-1.49	0.27838
chr11	605298	618611	-1.49	0.359795
chr8	144942036	144952541	-1.86	-0.309937
chr8	144942036	144952541	-1.86	-0.431986
chr8	144942036	144952541	-1.86	0.490236
chr17	78080583	78087533	-1.97	0.321171
chr2	121103809	121112545	-1.99	0.605641
chr22	46353227	46377362	-2.01	0.373478
chr22	46353227	46377362	-2.01	0.436895
chr22	46353227	46377362	-2.01	0.420248
chr22	46353227	46377362	-2.01	0.359794
chr22	46353227	46377362	-2.01	0.520463
chr22	46353227	46377362	-2.01	0.336171
chr17	75875520	75881360	-1.96	0.560973
chr17	79885494	79900165	-1.69	0.133372
chr17	79885494	79900165	-1.69	0.19353
chr17	79885494	79900165	-1.69	0.416332
chr17	79885494	79900165	-1.69	0.583556
chr10	102984601	102990648	-1.71	-0.319746
chr10	102984601	102990648	-1.71	-0.177193
chr10	102984601	102990648	-1.71	-0.417739
chr16	1224944	1278904	-2.12	-0.352798
chr16	1224944	1278904	-2.12	-0.303909
chr16	1224944	1278904	-2.12	-0.340181
chr16	1224944	1278904	-2.12	-0.376935
chr16	1224944	1278904	-2.12	-0.462864
chr16	1224944	1278904	-2.12	-0.487824
chr16	1224944	1278904	-2.12	-0.575689
chr16	1224944	1278904	-2.12	-0.307874
chr16	1224944	1278904	-2.12	-0.379616
chr16	1224944	1278904	-2.12	0.282427
chr16	1224944	1278904	-2.12	0.418063
chr16	1224944	1278904	-2.12	0.350506
chr16	1224944	1278904	-2.12	0.450602
chr16	1224944	1278904	-2.12	0.4059
chr16	1224944	1278904	-2.12	0.367802
chr16	1224944	1278904	-2.12	0.43331
chr16	1224944	1278904	-2.12	0.344349
chr16	1224944	1278904	-2.12	0.372364
chr16	1224944	1278904	-2.12	0.331882
chr16	1224944	1278904	-2.12	0.377297
chr16	1224944	1278904	-2.12	0.275185
chr21	38918314	38919236	4.63	-0.513071
chr22	44711137	44714483	-2.07	0.105039
chr8	104153056	104154257	2.17	-0.407458
chr16	29085622	29087105	-2.76	0.397418
chr2	202803936	202805050	-2.93	0.421446
chr7	70060465	70061817	-3.15	0.434158
chr7	70060465	70061817	-3.15	0.696313
chr9	1049479	1053656	-1.75	-0.325866
chr1	111214276	111218848	-1.87	0.408362
chr1	111214276	111218848	-1.87	0.653839
chr1	111214276	111218848	-1.87	0.433916
chr1	111214276	111218848	-1.87	0.12849
chr20	62112549	62122735	-1.69	-0.265043
chr9	136791067	136798406	-1.87	0.522974
chr9	136791067	136798406	-1.87	0.566524
chr14	30625483	30626500	-3.26	0.405884
chr1	10589870	10591322	2.84	-0.468484
chr6	166259804	166264721	-1.67	0.604302
chr6	166259804	166264721	-1.67	0.321451
chr6	166259804	166264721	-1.67	0.351214
chr16	81665799	81668332	-1.83	0.471639
chr16	81665799	81668332	-1.83	0.35579
chr17	26710863	26712353	-2.2	0.502882
chr2	43294572	43296155	-2.88	0.453095
chr10	1401685	1403226	2.54	-0.425861
chr11	1239836	1255977	-1.91	-0.376241
chr11	1239836	1255977	-1.91	-0.353241
chr11	1239836	1255977	-1.91	-0.498326
chr11	1239836	1255977	-1.91	-0.414479
chr11	1239836	1255977	-1.91	-0.274102
chr11	1239836	1255977	-1.91	-0.44063
chr17	922741	937256	-1.77	0.285401
chr22	42318740	42326772	-1.7	0.451214
chr22	42318740	42326772	-1.7	0.297748
chr9	139739415	139762323	-2.05	0.111485
chr9	139739415	139762323	-2.05	0.416286
chr9	139739415	139762323	-2.05	0.545703
chr9	139739415	139762323	-2.05	0.432769
chr9	139739415	139762323	-2.05	0.405586
chr9	139739415	139762323	-2.05	0.437473
chr9	139739415	139762323	-2.05	0.255401
chr9	139739415	139762323	-2.05	0.474182
chr7	1049614	1072828	-1.7	0.379333
chr7	1049614	1072828	-1.7	0.470144
chr7	1049614	1072828	-1.7	0.218606
chr3	184927639	184929232	-3.79	0.626244
chr1	2382148	2420441	-2.2	0.375044
chr1	2382148	2420441	-2.2	0.504928
chr1	2382148	2420441	-2.2	0.303561
chr1	2382148	2420441	-2.2	0.295652
chr1	2382148	2420441	-2.2	0.510404
chr1	2382148	2420441	-2.2	0.468159
chr1	2382148	2420441	-2.2	0.264137
chr1	2382148	2420441	-2.2	0.342467
chr1	2382148	2420441	-2.2	0.415773
chr17	77803899	77813161	-1.88	0.492886
chr17	77803899	77813161	-1.88	0.337427
chr17	77803899	77813161	-1.88	0.461198
chr17	77803899	77813161	-1.88	0.637819
chr17	77803899	77813161	-1.88	0.362923
chr10	119260541	119261561	-2.85	0.517978
chr10	131215976	131216969	-3.47	0.300454
chr10	131215976	131216969	-3.47	0.543503
chr3	134033838	134035078	3.36	-0.428056
chr17	1201326	1203641	-2.32	0.382059
chr17	1201326	1203641	-2.32	-0.185369
chr7	1580067	1590907	-1.55	-0.28429
chr12	51591472	51593594	2.21	-0.511655
chr8	145743192	145752473	-1.79	0.556266
chr8	145743192	145752473	-1.79	0.494788
chr8	145743192	145752473	-1.79	0.309001
chr1	10781499	10783614	-2.33	0.41213
chr8	142366403	142372107	-1.91	-0.272527
chr21	44162560	44164435	-2.71	0.462579
chr10	134489970	134491883	-2.11	0.673229
chr16	89786080	89791228	-1.6	0.304665
chr16	89786080	89791228	-1.6	0.467144
chr10	134442237	134448942	-1.95	0.196985
chr19	39188181	39191688	-1.67	0.515837
chr9	140196614	140210664	-1.64	0.284271
chr9	140196614	140210664	-1.64	0.581768
chr9	140196614	140210664	-1.64	0.488896
chr22	42701475	42703855	-2.02	0.523752
chr1	1136862	1147903	-1.64	-0.225873
chr1	1136862	1147903	-1.64	-0.423809
chr22	38475920	38478489	-1.93	0.47312
chr22	38475920	38478489	-1.93	0.12493
chr15	77818793	77822724	-2.01	0.53627
chr1	3447916	3475765	-1.97	-0.303246
chr10	134908430	134920620	-2.21	0.246295
chr10	134908430	134920620	-2.21	-0.224523
chr1	149671487	149673543	-2.01	0.304822
chr1	151105334	151106623	-2.32	0.354755
chr1	182807468	182810529	-1.79	0.32443
chr10	132900172	132901730	-3.35	0.439815
chr1	3545808	3550847	-2.05	0.369976
chr7	4183497	4185560	-1.75	0.331096
chr1	1352305	1355557	-2.07	0.513486
chr22	39728248	39729308	-3.28	0.552578
chr1	2835484	2842041	-1.79	-0.370212
chr1	2835484	2842041	-1.79	-0.460385
chr1	44034772	44039715	-1.87	0.767233
chr20	62190527	62207185	-1.45	-0.196758
chr20	62190527	62207185	-1.45	-0.282133
chr11	131532732	131535517	-2.83	0.498349
chr15	89919662	89923404	-2.48	0.431774
chr15	89919662	89923404	-2.48	0.290206
chr15	90034830	90040555	-1.9	0.35432
chr8	82191166	82194906	-1.6	0.415933
chr1	49120045	49121073	-3.11	0.622122
chr14	102027486	102031936	-2.16	-0.420994
chr9	37919551	37924484	-1.56	0.403111
chr9	37919551	37924484	-1.56	0.349765
chr9	137021096	137025975	-2.34	0.563396
chr4	2810675	2815410	-1.53	0.361578
chr10	29185987	29187374	-2.55	0.339085
chr14	106128004	106131113	-2.73	-0.253196
chr17	77887306	77913264	-1.58	-0.371077
chr22	19740573	19747824	-1.68	-0.251005
chr22	19740573	19747824	-1.68	0.20824
chr22	19740573	19747824	-1.68	0.335257
chr22	39472335	39473760	2.1	-0.404115
chr14	104685882	104695230	-1.86	-0.506818
chr14	104685882	104695230	-1.86	-0.285022
chr19	1363049	1375009	-1.32	0.438645
chr19	1363049	1375009	-1.32	0.157499
chr14	102650255	102651662	-3.07	0.63417
chr1	156397338	156401662	-1.51	0.543921
chr12	125261529	125266595	-2.09	0.623846
chr1	149682579	149685817	-1.87	0.327718
chr21	46883815	46904842	-1.79	0.203634
chr21	46883815	46904842	-1.79	0.305626
chr21	46883815	46904842	-1.79	0.187537
chr21	46883815	46904842	-1.79	0.259509
chr21	46883815	46904842	-1.79	0.459443
chr2	233146638	233147913	3.15	-0.472633
chr1	170629930	170636941	-1.89	0.414364
chr1	170629930	170636941	-1.89	0.212779
chr19	43359664	43362492	-3.51	-0.411095
chr9	92682811	92683959	3.12	-0.554182
chr21	45720190	45760160	-1.88	0.395793
chr21	45720190	45760160	-1.88	0.568794
chr21	45720190	45760160	-1.88	0.477341
chr21	45720190	45760160	-1.88	0.391358
chr20	55835758	55843568	-1.7	0.323578
chr11	120049663	120058263	-1.79	0.52369
chr11	120049663	120058263	-1.79	0.432786
chr14	104596108	104630086	-1.91	-0.448049
chr14	104596108	104630086	-1.91	-0.52504
chr14	104596108	104630086	-1.91	-0.192834
chr14	104596108	104630086	-1.91	-0.520713
chr14	104596108	104630086	-1.91	-0.271725
chr14	104596108	104630086	-1.91	-0.412391
chr14	81420316	81422772	-1.54	0.403501
chr8	143368455	143388851	-1.77	-0.210375
chr9	136812425	136817089	-2.33	0.513777
chr9	136812425	136817089	-2.33	0.315407
chr10	118921752	118929695	-1.53	-0.540813
chr10	118921752	118929695	-1.53	-0.303555
chr7	131840739	131841757	-2.63	0.501349
chr7	27134572	27138988	2.17	0.517672
chr10	128593074	128596578	-1.88	-0.280551
chr11	123389336	123391021	2.63	-0.387673
chr6	41526848	41530129	-2.57	0.602509
chr20	10650225	10656749	-1.6	0.560029
chr4	57371239	57373221	-1.69	0.318495
chr22	48972172	48978214	-1.79	0.415326
chr22	48972172	48978214	-1.79	0.390488
chr11	63578442	63582417	-1.69	0.522696
chr16	81633784	81636062	-2.25	0.370134
chr16	85609786	85629303	-1.78	0.317989
chr16	85609786	85629303	-1.78	0.27507
chr16	85609786	85629303	-1.78	0.291884
chr16	85609786	85629303	-1.78	0.484211
chr16	85609786	85629303	-1.78	0.442205
chr11	1457429	1487194	-2.03	0.483432
chr11	1457429	1487194	-2.03	0.219912
chr11	1457429	1487194	-2.03	0.355664
chr14	106330605	106334254	-3.86	-0.244262
chr14	106330605	106334254	-3.86	0.346768
chr9	35853101	35854135	-2.68	0.397574
chr5	50678210	50679796	-2.14	0.120039
chr15	77979943	77981777	-2.03	0.478451
chr22	27348318	27349961	-2.91	0.487488
chr22	30140365	30141782	-2.69	0.598288
chr16	818024	819242	-2.83	-0.371482
chr10	102905655	102907038	-2.22	0.234323
chr16	1126127	1134277	-1.94	-0.433623
chr16	1126127	1134277	-1.94	-0.341954
chr16	1126127	1134277	-1.94	-0.384398
chr5	470900	480980	-1.54	-0.423669
chr5	470900	480980	-1.54	-0.205026
chr7	156711598	156712523	-3.58	0.693514
chr22	20293559	20297386	-2.34	0.473404
chr20	62375937	62378811	-1.66	0.307334
chr16	57692239	57703957	-1.45	0.348162
chr1	3190797	3192534	-2.25	0.563117
chr18	35064513	35067661	-1.9	-0.574172
chr18	35064513	35067661	-1.9	-0.437421
chr16	81642743	81647142	-1.85	0.632051
chr11	76503887	76512808	-1.6	0.565289
chr10	134357183	134361685	-1.59	0.489167
chr10	73765995	73770490	-1.81	0.436287
chr3	57008069	57009267	-3.29	0.479526
chr14	104887993	104891579	-2.12	-0.302328
chr16	9016750	9018914	-2.81	0.537056
chr14	69051442	69052934	-3.16	0.461852
chr12	7790091	7793945	-1.42	-0.45091
chr2	232506804	232508467	2.44	-0.516427
chr1	50887956	50893677	-1.47	-0.668046
chr1	50887956	50893677	-1.47	-0.396594
chr2	26931643	26939290	-1.66	0.472881
chr1	928269	942681	-1.66	0.401915
chr1	928269	942681	-1.66	0.185097
chr15	66997124	67000731	-1.69	0.416084
chr4	7256702	7258180	-2.2	0.400848
chr17	80969998	80971291	-2.09	0.383955
chr20	62159875	62162774	-1.74	-0.323843
chr6	85472071	85473879	-2.19	0.223993
chr4	8602332	8613821	-1.43	-0.425864
chr4	8602332	8613821	-1.43	-0.426454
chr10	119292939	119307911	-1.61	-0.566313
chr10	119292939	119307911	-1.61	-0.688983
chr10	119292939	119307911	-1.61	-0.146023
chr10	119292939	119307911	-1.61	0.251858
chr10	119292939	119307911	-1.61	-0.264568
chr10	119292939	119307911	-1.61	-0.490515
chr5	71481558	71482712	-2.69	0.70574
chr11	126344876	126348254	-1.81	0.438285
chr20	60308565	60310927	-2.01	0.575413
chr1	16968308	16976646	-1.59	0.249575
chr1	232940329	232942221	-1.91	0.146466
chr15	70177676	70178736	-2.67	0.404117
chr5	178748957	178751011	-4.21	0.577342
chr4	2788250	2804141	-1.55	0.470994
chr11	119361847	119363975	-1.99	0.179184
chr1	228185792	228194463	-1.66	-0.487272
chr5	124531867	124532947	-3.08	0.597808
chr1	22440233	22441835	-2.23	0.320557
chr20	31096212	31100264	-1.77	0.451172
chr1	3498958	3521540	-1.69	0.249554
chr1	228346591	228348730	-1.71	-0.560636
chr11	67256376	67262263	-1.52	0.563387
chr6	159123565	159130081	-1.67	0.124711
chr1	110609874	110613089	-1.58	0.410855
chr11	125008432	125013477	-1.4	0.300599
chr11	125008432	125013477	-1.4	0.551759
chr11	125008432	125013477	-1.4	0.348921
chr19	8136679	8138682	-2.37	0.366879
chr1	7431993	7435959	-1.82	0.635367
chr11	63528388	63536109	-1.7	0.609115
chr11	63528388	63536109	-1.7	0.237026
chr11	63528388	63536109	-1.7	0.382516
chr11	63528388	63536109	-1.7	0.808555
chr11	63528388	63536109	-1.7	0.528783
chr12	52827300	52829029	-2.44	0.407681
chr6	13013206	13015767	-1.75	0.148887
chr6	13013206	13015767	-1.75	0.5724
chr17	57443192	57444748	2.85	-0.327359
chr16	86962780	86963796	-3.1	-0.151919
chr1	10722457	10749544	-1.83	0.432665
chr1	10722457	10749544	-1.83	0.282647
chr1	10722457	10749544	-1.83	0.417203
chr1	10722457	10749544	-1.83	0.503999
chr1	10722457	10749544	-1.83	0.51968
chr1	10722457	10749544	-1.83	0.401609
chr1	10722457	10749544	-1.83	0.261211
chr5	1521187	1527234	-1.78	0.137856
chr17	79009511	79035645	-1.55	0.305957
chr17	79009511	79035645	-1.55	0.379184
chr17	79009511	79035645	-1.55	0.428425
chr17	79009511	79035645	-1.55	0.306453
chr17	79009511	79035645	-1.55	0.438443
chr17	79009511	79035645	-1.55	0.403884
chr17	79009511	79035645	-1.55	0.491569
chr17	79009511	79035645	-1.55	0.450432
chr17	79009511	79035645	-1.55	0.253458
chr17	79009511	79035645	-1.55	0.403392
chr17	79009511	79035645	-1.55	0.437344
chr17	79009511	79035645	-1.55	0.233654
chr17	79009511	79035645	-1.55	0.348267
chr17	79009511	79035645	-1.55	0.308711
chr16	88328124	88331285	-2.51	0.48959
chr16	88328124	88331285	-2.51	-0.253142
chr8	143545649	143548877	-1.81	-0.395039
chr8	143545649	143548877	-1.81	-0.225311
chr18	77917136	77918669	-1.91	0.260162
chr6	85482393	85485194	-2.31	0.203107
chr6	85482393	85485194	-2.31	0.249598
chr1	6167902	6171344	-1.56	-0.479642
chr17	53397560	53398692	-2.7	0.271619
chr7	1151499	1154836	1.56	-0.387182
chr9	126231282	126231932	-3.18	0.468207
chr4	1759493	1794893	-1.75	-0.365006
chr11	8375290	8379875	-1.36	0.197915
chr4	113300155	113301173	-2.88	0.283267
chr11	68080336	68083352	-2.01	0.33138
chr2	104579454	104580157	-4.02	0.399268
chr20	59927214	59928771	-2.18	0.330301
chr9	136777233	136786428	-1.42	0.176053
chr9	136777233	136786428	-1.42	0.511354
chr4	1795162	1818286	-1.69	0.527879
chr4	1795162	1818286	-1.69	0.285942
chr4	1795162	1818286	-1.69	0.521005
chr4	1795162	1818286	-1.69	0.275538
chr4	1795162	1818286	-1.69	0.664554
chr4	1795162	1818286	-1.69	0.461639
chr4	1795162	1818286	-1.69	0.655508
chr4	1795162	1818286	-1.69	0.413284
chr4	1795162	1818286	-1.69	0.242801
chr4	1795162	1818286	-1.69	0.335278
chr1	21965095	21967688	-1.94	0.401078
chr7	81352	90118	-1.59	-0.295553
chr7	157475441	157479442	-2.02	0.580115
chr7	157475441	157479442	-2.02	0.266356
chr1	147773630	147776364	-2.71	0.453884
chr5	176826582	176828257	-1.97	0.495535
chr11	8279091	8291567	-1.4	0.290672
chr3	126794911	126796723	-2.38	0.549236
chr13	112714875	112719202	-2.08	0.274246
chr2	217674836	217675950	3	-0.398137
chr17	21213335	21223477	-1.38	0.50478
chr17	21213335	21223477	-1.38	0.126937
chr4	184796386	184798608	-2.03	0.368839
chr17	79910240	79918883	-1.35	0.168346
chr17	79910240	79918883	-1.35	0.414768
chr20	31144525	31153736	-1.48	0.412878
chr20	31144525	31153736	-1.48	0.463913
chr12	124841887	124851411	-1.77	0.45813
chr9	13744152	13745167	-3	0.723181
chr12	130706243	130708097	-2.24	0.217576
chr16	84924611	84925397	-2.74	0.481224
chr8	143125763	143128524	-1.88	-0.139139
chr14	106409622	106412519	-3.63	-0.351383
chr11	63668890	63690525	-1.53	0.336068
chr11	63668890	63690525	-1.53	0.571624
chr11	63668890	63690525	-1.53	0.623873
chr11	63668890	63690525	-1.53	0.261343
chr11	63668890	63690525	-1.53	0.12814
chr20	25061169	25066038	-1.46	-0.504852
chr20	25061169	25066038	-1.46	-0.231517
chr10	22764398	22767184	-1.92	0.552181
chr8	47865905	47867001	-3.12	0.520345
chr17	79816061	79829016	-1.75	0.572471
chr17	79816061	79829016	-1.75	0.369389
chr17	79816061	79829016	-1.75	0.395822
chr16	30428330	30430541	-1.53	0.116791
chr16	30428330	30430541	-1.53	0.12224
chr19	20606017	20608148	-2.04	0.153746
chr14	104161850	104176852	-1.83	0.373434
chr14	104161850	104176852	-1.83	0.530559
chr14	104161850	104176852	-1.83	0.258709
chr14	104161850	104176852	-1.83	0.375923
chr5	171094184	171095597	-2.34	0.439079
chr17	81096436	81098052	-3.11	0.532785
chr20	56277636	56284712	-1.74	0.293447
chr20	56277636	56284712	-1.74	0.531555
chr20	56277636	56284712	-1.74	0.220282
chr2	103626014	103626707	-3.26	0.36512
chr7	703157	707052	-1.8	0.28016
chr7	703157	707052	-1.8	0.547562
chr19	14088473	14091784	-1.48	0.264355
chr1	2535352	2539770	-1.63	-0.364298
chr19	18276128	18286761	-1.39	0.497628
chr1	48962857	48966494	-1.44	0.704196
chr16	4725693	4748828	-1.48	0.193172
chr16	4725693	4748828	-1.48	0.353072
chr16	4725693	4748828	-1.48	0.435021
chr16	4725693	4748828	-1.48	0.253408
chr14	106394874	106398595	-3.29	0.224274
chr16	23505381	23506262	-2.46	0.670069
chr12	103349448	103356381	-1.67	0.109951
chr14	104682937	104685840	-2.65	-0.407184
chr4	186791193	186792044	-3.02	0.606013
chr2	131093832	131095645	-2.1	0.506633
chr8	143688730	143710035	-1.66	0.274961
chr8	143688730	143710035	-1.66	0.164676
chr8	143688730	143710035	-1.66	0.366742
chr8	143688730	143710035	-1.66	0.152796
chr20	61732008	61737420	-1.71	-0.493177
chr13	112719401	112722857	-1.97	0.347794
chr7	101947633	101948527	2.32	-0.427881
chr2	63271675	63272354	-3.33	0.42913
chr17	46661605	46664339	1.44	0.392806
chr17	46661605	46664339	1.44	0.257952
chr17	46661605	46664339	1.44	0.581663
chr20	60867971	60870135	-2.82	0.357284
chr18	77155785	77165720	-1.34	0.262497
chr18	77155785	77165720	-1.34	0.565058
chr18	77155785	77165720	-1.34	0.43334
chr19	38754375	38756446	-1.96	0.266288
chr19	38754375	38756446	-1.96	0.427697
chr1	1259418	1284552	-1.65	0.358343
chr1	1259418	1284552	-1.65	0.272946
chr12	132686888	132692687	-1.71	-0.448807
chr12	132686888	132692687	-1.71	-0.263099
chr12	132686888	132692687	-1.71	-0.437498
chr20	56246521	56250180	-1.67	0.186435
chr6	164570843	164573288	-1.61	0.504002
chr10	22622750	22626360	-1.58	0.472378
chr10	22622750	22626360	-1.58	0.274023
chr14	80677042	80677907	-3.15	0.636533
chr9	36994088	36996650	1.66	-0.571018
chr16	81724948	81732769	-1.44	0.48934
chr16	81724948	81732769	-1.44	0.608377
chr22	49416822	49424080	-1.8	-0.411823
chr3	13007599	13009227	-1.97	0.456741
chr3	13007599	13009227	-1.97	0.252297
chr18	75180	76464	-3.88	0.280134
chr19	33995579	33996786	-2.39	0.370099
chr9	975783	978275	-2.54	-0.576224
chr4	666404	682922	-1.46	-0.5228
chr17	79488729	79497319	-1.6	-0.24711
chr10	118974441	118979132	-1.46	0.354114
chr15	44067244	44070934	-1.36	0.637181
chr1	1243376	1250585	-1.65	0.403626
chr7	73469787	73485568	-1.4	0.542112
chr19	20847744	20848994	-2.6	0.332378
chr9	127102945	127111686	-1.54	0.531336
chr9	127102945	127111686	-1.54	0.469449
chr20	62058654	62103927	-1.77	0.346503
chr20	62058654	62103927	-1.77	0.26664
chr20	62058654	62103927	-1.77	0.36192
chr20	62058654	62103927	-1.77	0.299611
chr20	62058654	62103927	-1.77	0.369161
chr20	62058654	62103927	-1.77	0.427676
chr20	62058654	62103927	-1.77	0.613167
chr20	62058654	62103927	-1.77	0.368317
chr21	46825484	46865467	-1.65	0.147338
chr21	46825484	46865467	-1.65	0.358377
chr21	46825484	46865467	-1.65	0.586645
chr21	46825484	46865467	-1.65	0.325681
chr21	46825484	46865467	-1.65	0.503618
chr21	46825484	46865467	-1.65	0.25585
chr21	46825484	46865467	-1.65	0.532919
chr21	46825484	46865467	-1.65	0.33897
chr21	46825484	46865467	-1.65	0.59071
chr21	46825484	46865467	-1.65	0.45352
chr21	46825484	46865467	-1.65	0.367339
chr21	46825484	46865467	-1.65	0.460484
chr21	46825484	46865467	-1.65	0.288823
chr21	46825484	46865467	-1.65	0.351567
chr21	46825484	46865467	-1.65	0.329469
chr21	46825484	46865467	-1.65	0.215997
chr21	46825484	46865467	-1.65	0.326836
chr21	46825484	46865467	-1.65	0.392893
chr21	46825484	46865467	-1.65	0.502401
chr21	46825484	46865467	-1.65	0.529195
chr21	46825484	46865467	-1.65	0.297443
chr10	35926674	35933087	-1.44	0.571525
chr10	35926674	35933087	-1.44	0.199759
chr10	35926674	35933087	-1.44	0.353653
chr10	35926674	35933087	-1.44	0.108925
chr6	157882289	157883390	2.57	-0.372568
chr9	129169190	129171384	-2.15	0.519673
chr13	24867758	24868589	-3.31	0.542835
chr3	69061039	69063783	-1.25	0.515826
chr19	54924809	54952269	-1.44	0.393045
chr19	54924809	54952269	-1.44	0.317806
chr9	127111817	127113465	-2.41	0.539684
chr2	66670472	66674415	4.39	-0.527241
chr7	127840777	127844534	-2.03	-0.335545
chr2	48009136	48012127	-1.44	0.437953
chr9	38064987	38070502	-1.33	0.58534
chr8	143330452	143332502	-1.89	-0.446838
chr8	143330452	143332502	-1.89	-0.308966
chr9	71564064	71565269	2.07	-0.5132
chr2	11123047	11123850	-3.11	0.458444
chr9	135299822	135301072	-3.07	0.427504
chr4	3768030	3778650	-1.84	-0.190443
chr4	3768030	3778650	-1.84	-0.458089
chr4	3768030	3778650	-1.84	-0.338703
chr4	3768030	3778650	-1.84	-0.307597
chr4	3768030	3778650	-1.84	-0.369154
chr9	38046932	38048482	-1.55	0.390901
chr13	113541445	113553872	-1.5	0.270957
chr13	113541445	113553872	-1.5	0.46662
chr8	143534421	143545559	-1.43	-0.395039
chr20	20213195	20214391	-2.41	0.591499
chr19	1206274	1228777	-1.81	0.471743
chr19	1206274	1228777	-1.81	0.39874
chr19	1206274	1228777	-1.81	0.269334
chr19	1206274	1228777	-1.81	0.537957
chr19	1206274	1228777	-1.81	0.275222
chr19	1206274	1228777	-1.81	0.577945
chr19	1206274	1228777	-1.81	0.287276
chr19	1206274	1228777	-1.81	0.253382
chr2	240144249	240146685	-1.91	0.670824
chr2	240144249	240146685	-1.91	0.41385
chr3	13093291	13102634	-1.66	0.420929
chr11	1322322	1326080	-1.5	0.526559
chr17	26707772	26709478	-2.16	0.290136
chr8	144502256	144512665	-1.47	-0.404578
chr8	144502256	144512665	-1.47	-0.224754
chr13	95357232	95361322	-2.03	-0.369559
chr11	1023423	1031119	-1.51	-0.357163
chr6	108478012	108479935	-2.06	-0.434467
chr11	69450447	69466484	-1.5	-0.5859
chr11	69450447	69466484	-1.5	0.370449
chr11	69450447	69466484	-1.5	0.441113
chr11	69450447	69466484	-1.5	0.263884
chr11	69450447	69466484	-1.5	0.362454
chr11	69450447	69466484	-1.5	0.241066
chr12	52211483	52219575	-1.67	0.110496
chr12	52211483	52219575	-1.67	0.370835
chr12	52211483	52219575	-1.67	0.695803
chr17	72347671	72353036	-1.61	0.457069
chr17	72347671	72353036	-1.61	0.424145
chr18	76321613	76323347	-2.34	-0.356792
chr3	50419300	50432917	-1.96	0.352742
chr19	1072308	1074916	-1.69	0.484086
chr21	46398713	46409235	-1.61	-0.231268
chr16	49865675	49874121	-1.46	0.285232
chr16	49865675	49874121	-1.46	0.305285
chr19	46279699	46287759	-1.63	0.539385
chr5	397047	400837	-1.28	0.34953
chr6	5671566	5673080	2.38	-0.624237
chr7	45025281	45027340	-1.84	0.559763
chr7	45025281	45027340	-1.84	0.432117
chr6	26223578	26226612	-1.79	0.532092
chr3	13110474	13118396	-1.85	0.464594
chr17	80658243	80662883	-1.81	-0.248118
chr2	240252797	240253846	-2.21	0.437107
chr12	132962071	132964431	-1.7	-0.394285
chr12	132962071	132964431	-1.7	-0.27228
chr16	1192622	1197071	-1.59	-0.508484
chr16	1192622	1197071	-1.59	-0.560787
chr14	102961795	102968729	-1.76	0.560318
chr7	100462503	100467319	-1.54	0.28037
chr7	100462503	100467319	-1.54	0.562233
chr6	33945779	33946752	-3	0.524619
chr22	20151598	20176354	-1.43	0.534002
chr9	124981221	124983245	-1.73	0.229505
chr9	124981221	124983245	-1.73	0.37356
chr16	88587427	88601017	-1.62	0.48332
chr17	11639522	11641035	-2.48	0.219192
chr1	3020359	3024056	-1.52	0.192141
chr2	119914648	119915919	-2.32	-0.262138
chr2	119914648	119915919	-2.32	-0.156624
chr2	103908748	103910423	-2.58	0.694697
chr14	105391126	105404100	-1.54	0.506067
chr1	119548891	119552191	-1.28	-0.397314
chr1	119548891	119552191	-1.28	-0.388484
chr4	7393432	7402072	-1.82	0.26999
chr4	7393432	7402072	-1.82	0.324738
chr3	181415682	181423624	-1.62	0.417465
chr3	181415682	181423624	-1.62	0.561641
chr20	56155601	56160858	-1.49	0.51559
chr10	5566500	5567256	-2.64	0.488925
chr17	17454635	17459542	-1.49	0.675605
chr10	123871377	123874136	-1.61	0.331748
chr2	119990284	119993675	1.5	-0.377335
chr11	69649720	69650666	-2.77	0.307291
chr7	1292895	1297123	-1.99	-0.205641
chr11	115982428	115984354	-2.81	0.330468
chr1	156049317	156053923	-1.43	0.292024
chr15	53095713	53098814	-1.79	-0.287775
chr15	53095713	53098814	-1.79	0.259354
chr15	53095713	53098814	-1.79	0.442183
chr5	43039173	43043736	-1.32	0.304993
chr8	94710505	94713784	-1.4	0.306091
chr4	3763303	3767529	-1.47	-0.47134
chr9	139878153	139880574	-1.81	0.263839
chr14	101241599	101246851	-1.66	-0.441886
chr19	10219660	10228481	-1.24	0.551638
chr17	2466024	2467176	-2.94	0.538502
chr22	20209044	20238229	-1.69	-0.205198
chr22	20209044	20238229	-1.69	0.540796
chr22	20209044	20238229	-1.69	0.314603
chr22	20209044	20238229	-1.69	0.316722
chr22	20209044	20238229	-1.69	0.419474
chr17	27920565	27926415	-1.68	0.463126
chr17	27920565	27926415	-1.68	0.398082
chr1	9660798	9667879	-1.73	0.471363
chr1	9660798	9667879	-1.73	0.463048
chr1	228288404	228294066	-1.25	0.472602
chr8	143652080	143659316	-2.9	0.442412
chr16	85516588	85526886	-1.34	0.450593
chr6	170603867	170607368	-1.37	0.21324
chr6	170603867	170607368	-1.37	0.477825
chr14	33401143	33405052	-1.89	0.528862
chr14	33401143	33405052	-1.89	0.287022
chr22	24233725	24241859	-1.38	0.605902
chr5	66460395	66463292	1.68	-0.593722
chr18	4105845	4107661	-1.83	0.4663
chr16	88819551	88855541	-1.38	0.316386
chr16	88819551	88855541	-1.38	0.290678
chr6	26016390	26019054	-1.81	0.407709
chr17	75381378	75391551	-1.36	0.589704
chr17	75381378	75391551	-1.36	0.369556
chr17	79413447	79461409	-1.45	0.585671
chr17	79413447	79461409	-1.45	0.590978
chr17	79413447	79461409	-1.45	0.302888
chr17	79413447	79461409	-1.45	0.426622
chr17	79413447	79461409	-1.45	0.329098
chr17	79413447	79461409	-1.45	0.586683
chr17	79413447	79461409	-1.45	0.486808
chr17	79413447	79461409	-1.45	0.291396
chr17	79413447	79461409	-1.45	0.436688
chr17	79413447	79461409	-1.45	0.581527
chr17	79413447	79461409	-1.45	0.796124
chr17	79413447	79461409	-1.45	0.511475
chr17	79413447	79461409	-1.45	0.178956
chr17	79413447	79461409	-1.45	0.676654
chr17	79413447	79461409	-1.45	0.293445
chr3	50538412	50540820	-1.74	0.450403
chr19	5287892	5295894	-1.41	0.352771
chr17	79130505	79139920	-1.38	-0.355543
chr9	137261047	137317381	-1.55	0.413875
chr9	137261047	137317381	-1.55	0.284174
chr9	137261047	137317381	-1.55	0.412631
chr9	137261047	137317381	-1.55	0.43691
chr9	137261047	137317381	-1.55	0.46479
chr9	137261047	137317381	-1.55	0.478522
chr2	241289779	241291174	-1.9	0.517924
chr20	61975815	61987233	-1.57	-0.394748
chr22	45897355	45903185	-1.59	0.318903
chr1	3157263	3158883	-1.98	-0.332529
chr4	997173	999136	-1.54	0.435583
chr14	91861459	91864481	-1.85	0.413462
chr7	158031346	158032969	-2.04	0.329794
chr7	1323265	1334448	-1.59	0.338315
chr7	1323265	1334448	-1.59	-0.547524
chr1	1371308	1381655	-1.47	0.704727
chr1	1371308	1381655	-1.47	0.481344
chr1	1371308	1381655	-1.47	0.464748
chr1	1371308	1381655	-1.47	0.230198
chr2	1826326	1827916	1.68	-0.302059
chr18	77670937	77673082	2.06	-0.388887
chr1	221051230	221054106	-1.36	-0.461547
chr2	120611316	120611921	-3.47	0.61664
chr7	29496437	29497585	-2.64	0.508914
chr11	120079343	120084088	-1.63	0.466183
chr1	48173001	48178699	-1.2	-0.270566
chr1	48173001	48178699	-1.2	-0.451537
chr16	70707879	70719845	-1.69	0.387979
chr16	70707879	70719845	-1.69	0.648121
chr16	70707879	70719845	-1.69	0.58787
chr16	70707879	70719845	-1.69	0.457264
chr16	70707879	70719845	-1.69	0.116702
chr10	63211916	63213553	-2.08	0.326764
chr5	2111316	2112677	-3.01	0.768388
chr9	136565806	136583401	-1.47	-0.505142
chr9	136565806	136583401	-1.47	-0.317758
chr11	69513599	69514798	-2.43	0.476088
chr7	73304034	73306655	-1.38	0.453851
chr16	2229219	2246529	-1.47	0.30922
chr16	2229219	2246529	-1.47	0.311541
chr16	2229219	2246529	-1.47	0.119901
chr19	19558204	19559621	-2.14	0.526754
chr18	76463118	76464155	-3.46	-0.357071
chr9	136390670	136408013	-1.36	0.313763
chr9	136390670	136408013	-1.36	0.54569
chr9	136390670	136408013	-1.36	0.68089
chr9	136390670	136408013	-1.36	0.555937
chr9	136390670	136408013	-1.36	0.385554
chr8	143228490	143231400	-2.04	-0.289981
chr8	143228490	143231400	-2.04	-0.482311
chr12	132651277	132659109	-1.72	-0.545695
chr12	132651277	132659109	-1.72	-0.482321
chr12	132651277	132659109	-1.72	-0.188227
chr12	132651277	132659109	-1.72	-0.318893
chr1	147751838	147754714	-2.67	0.496466
chr16	58018068	58019940	-1.69	0.455056
chr2	20709627	20710660	-2.49	0.437519
chr11	66679447	66684224	-1.82	0.554341
chr1	209279342	209280434	2.63	-0.448421
chr8	666676	669853	-3.5	0.651744
chr19	11588536	11598720	-1.57	0.306696
chr16	1067510	1125995	-1.68	-0.435467
chr16	1067510	1125995	-1.68	-0.536105
chr16	1067510	1125995	-1.68	-0.592262
chr16	1067510	1125995	-1.68	-0.570329
chr16	1067510	1125995	-1.68	-0.539697
chr16	1067510	1125995	-1.68	-0.285776
chr16	1067510	1125995	-1.68	-0.351828
chr16	1067510	1125995	-1.68	-0.582841
chr16	1067510	1125995	-1.68	-0.403293
chr16	1067510	1125995	-1.68	-0.456826
chr16	1067510	1125995	-1.68	-0.668061
chr16	1067510	1125995	-1.68	-0.36382
chr16	1067510	1125995	-1.68	-0.475875
chr16	1067510	1125995	-1.68	-0.314272
chr16	1067510	1125995	-1.68	-0.494759
chr16	1067510	1125995	-1.68	-0.306691
chr16	1067510	1125995	-1.68	-0.298364
chr16	1067510	1125995	-1.68	-0.318587
chr16	1067510	1125995	-1.68	-0.294239
chr16	1067510	1125995	-1.68	-0.425194
chr16	1067510	1125995	-1.68	-0.445598
chr16	1067510	1125995	-1.68	-0.365075
chr16	1067510	1125995	-1.68	-0.243611
chr16	1067510	1125995	-1.68	-0.419405
chr8	142402298	142448675	-1.6	0.476818
chr8	142402298	142448675	-1.6	0.13471
chr8	142402298	142448675	-1.6	0.381962
chr8	142402298	142448675	-1.6	0.384079
chr8	142402298	142448675	-1.6	0.454496
chr8	142402298	142448675	-1.6	0.357298
chr14	56592115	56593825	-3.01	0.533287
chr3	184297969	184303945	-1.25	0.384897
chr3	50469288	50482545	-1.5	0.374522
chr8	143077256	143087144	-1.64	-0.426706
chr8	143077256	143087144	-1.64	-0.509231
chr8	143077256	143087144	-1.64	-0.458087
chr8	143077256	143087144	-1.64	-0.458238
chr7	100467451	100475052	-1.78	0.605768
chr1	155289057	155296981	-1.26	0.550581
chr1	155289057	155296981	-1.26	0.416381
chr6	74404656	74406449	2.08	-0.423347
chr6	74404656	74406449	2.08	-0.454497
chr19	1350469	1354964	-1.58	0.606368
chr9	139216979	139263793	-1.68	0.578513
chr9	139216979	139263793	-1.68	0.363716
chr9	139216979	139263793	-1.68	0.521233
chr9	139216979	139263793	-1.68	0.458764
chr9	139216979	139263793	-1.68	0.34872
chr9	139216979	139263793	-1.68	0.29092
chr9	139216979	139263793	-1.68	0.614166
chr9	139216979	139263793	-1.68	0.225977
chr9	139216979	139263793	-1.68	0.290161
chr9	139216979	139263793	-1.68	0.662947
chr9	139216979	139263793	-1.68	0.375723
chr1	1286136	1298257	-1.69	0.312287
chr1	1286136	1298257	-1.69	0.51414
chr1	1286136	1298257	-1.69	0.420877
chr1	1286136	1298257	-1.69	0.475875
chr9	134148061	134153200	-1.58	0.449158
chr9	134148061	134153200	-1.58	0.427528
chr9	134148061	134153200	-1.58	0.185563
chr9	134148061	134153200	-1.58	0.10976
chr11	128645858	128647919	-1.51	0.341861
chr16	51182904	51190676	-1.52	0.478457
chr6	22736897	22738382	-1.77	0.544791
chr22	49438416	49443829	-1.61	-0.313088
chr7	225726	232566	-1.41	0.230763
chr12	58002828	58005952	-1.38	0.500788
chr17	27937275	27951064	-1.73	0.312613
chr17	27937275	27951064	-1.73	0.435887
chr17	27937275	27951064	-1.73	0.283892
chr22	19877506	19880467	-1.95	0.368643
chr4	7282384	7283997	-2.59	0.563625
chr8	142373405	142392316	-1.29	-0.398521
chr13	107569157	107572751	-1.26	0.559602
chr19	47288883	47292572	-1.38	0.500752
chr4	81122163	81125160	-1.6	0.507471
chr4	81122163	81125160	-1.6	0.276619
chr4	81122163	81125160	-1.6	0.200873
chr18	34911467	34918130	-1.8	0.239508
chr18	44334243	44336313	3.89	-0.307057
chr6	24357231	24358737	-1.87	0.417207
chr1	55271477	55272440	-2.24	0.365862
chr19	5056678	5062884	-1.52	0.615671
chr4	154125083	154129555	-1.9	0.611448
chr1	3391919	3402337	-1.45	0.428754
chr15	32633836	32635815	1.71	-0.462105
chr19	15341975	15344827	-1.36	0.277016
chr19	15341975	15344827	-1.36	0.406348
chr19	15341975	15344827	-1.36	0.471206
chr11	3154164	3162129	-1.32	-0.33594
chr15	70231589	70234456	-1.91	0.319813
chr15	70231589	70234456	-1.91	0.496187
chr2	121644057	121646235	-1.51	0.439602
chr14	101289655	101300123	-1.6	0.574474
chr1	53098119	53099577	-1.89	0.263622
chr1	1013609	1023548	-1.42	0.556547
chr8	11646200	11647963	-1.46	0.462351
chr2	42719640	42720927	-1.95	0.350442
chr2	15904266	15907357	-3.54	0.454364
chr7	157689926	157691186	-2.28	0.412302
chr9	136526755	136532473	-1.62	-0.460037
chr1	6294522	6309604	-1.52	0.301555
chr1	6294522	6309604	-1.52	0.296139
chr16	10712303	10714007	-2.11	0.490542
chr7	100420492	100427031	-1.53	0.388897
chr7	100420492	100427031	-1.53	0.163129
chr22	42610363	42611541	1.86	-0.546103
chr2	151281164	151282655	-2.43	0.431116
chr4	113431459	113432868	-1.99	-0.545555
chr14	105019330	105056289	-1.61	-0.404083
chr14	105019330	105056289	-1.61	-0.41224
chr14	105019330	105056289	-1.61	-0.392468
chr14	105019330	105056289	-1.61	0.36774
chr14	105019330	105056289	-1.61	-0.40966
chr14	105019330	105056289	-1.61	-0.410478
chr4	77868930	77872637	-1.19	0.394138
chr2	25439101	25439723	-2.62	0.312992
chr14	105715407	105717362	-1.84	0.53893
chr14	105715407	105717362	-1.84	0.263242
chr15	63087784	63089168	1.99	-0.315699
chr16	72960928	72964261	-1.51	0.377805
chr1	1000581	1011751	-1.44	-0.266144
chr1	1000581	1011751	-1.44	-0.517423
chr1	1000581	1011751	-1.44	-0.471735
chr1	1000581	1011751	-1.44	-0.315535
chr15	96909135	96910531	-2.06	0.401929
chr14	78107945	78108912	2.48	-0.38773
chr16	29188119	29190037	-1.54	0.34133
chr2	74779883	74783667	-1.32	0.121438
chr3	184031647	184034729	-1.45	0.286464
chr1	244367014	244368009	-3.02	0.56034
chr12	54088448	54091624	-1.51	0.483013
chr16	88225772	88230232	-1.26	0.52574
chr1	7017909	7018881	-2.04	0.436602
chr12	49362841	49368637	-1.16	0.412422
chr12	49362841	49368637	-1.16	0.390096
chr7	1101737	1112286	-1.46	0.468062
chr7	1101737	1112286	-1.46	0.512916
chr7	1101737	1112286	-1.46	0.627124
chr8	145530127	145560324	-1.64	0.632973
chr8	145530127	145560324	-1.64	0.247591
chr8	145530127	145560324	-1.64	-0.157476
chr8	145530127	145560324	-1.64	-0.191394
chr20	61058594	61061250	-1.51	-0.248498
chr1	52194714	52196085	1.59	-0.305572
chr9	140190343	140196477	-1.47	0.22158
chr17	3589970	3596229	-2.84	0.465439
chr10	81962741	81964960	1.7	-0.354887
chr1	156365586	156386017	-1.45	0.5726
chr1	156365586	156386017	-1.45	0.484727
chr1	156365586	156386017	-1.45	0.391692
chr1	156365586	156386017	-1.45	0.33795
chr20	31068077	31074480	-1.34	0.378965
chr4	4872655	4873538	-2.36	0.381099
chr4	4872655	4873538	-2.36	0.601448
chr9	136745647	136755930	-1.29	0.417445
chr9	136745647	136755930	-1.29	0.315804
chr6	33243899	33249029	-1.24	0.276145
chr6	33243899	33249029	-1.24	0.17476
chr6	33243899	33249029	-1.24	0.30038
chr12	132966586	132967663	-2.13	-0.147047
chr1	21943329	21948881	-1.45	0.52868
chr1	21943329	21948881	-1.45	0.129257
chr20	25989832	25992395	-1.42	0.219556
chr1	2514503	2522714	-1.51	0.349919
chr9	135431809	135432684	-2.76	0.535049
chr4	25930179	25931161	-2.79	0.45839
chr4	8915348	8922428	-1.22	-0.124875
chr4	7250751	7253115	-1.82	0.513358
chr11	817725	833121	-1.45	0.660565
chr11	817725	833121	-1.45	-0.165045
chr1	6263962	6272572	-1.44	-0.381419
chr1	151103055	151105285	-1.63	0.455157
chr1	151103055	151105285	-1.63	0.238035
chr2	145209724	145210965	-2.11	0.447992
chr11	75862383	75864892	-1.83	0.576002
chr22	42684902	42689298	-1.68	0.106394
chr7	2671730	2692970	-1.33	0.342571
chr7	2671730	2692970	-1.33	0.382631
chr7	2671730	2692970	-1.33	0.455049
chr19	39156646	39158329	-1.8	0.383855
chr18	45120327	45123222	-1.77	0.147569
chr17	77813189	77820215	-1.23	-0.318941
chr17	77813189	77820215	-1.23	-0.4303
chr17	77813189	77820215	-1.23	-0.321593
chr1	156260791	156262106	-1.63	0.450874
chr11	1216097	1230538	-1.37	-0.174072
chr11	1216097	1230538	-1.37	-0.399538
chr11	1216097	1230538	-1.37	-0.47945
chr11	1216097	1230538	-1.37	-0.42392
chr19	1469678	1476823	-1.58	-0.212412
chr18	77366455	77368995	-1.72	-0.357617
chr20	60131379	60132823	2.87	-0.596618
chr22	46431030	46435877	-1.38	0.364419
chr1	5955317	5956214	-2.06	0.479248
chr3	146687597	146689183	-2.65	0.530224
chr1	2947871	2949577	-1.91	-0.433956
chr21	46774671	46789402	-1.29	-0.31556
chr10	125731929	125732954	-2.49	0.468401
chr9	126784399	126785726	-1.74	-0.533424
chr21	47499180	47504872	-1.38	0.285928
chr18	4453491	4456172	-3.18	0.251853
chr18	4453491	4456172	-3.18	0.196349
chr5	1651937	1657662	-1.16	-0.345096
chr1	9377179	9387307	-1.67	0.307481
chr1	9377179	9387307	-1.67	0.44843
chr1	160177491	160181975	-1.42	0.316602
chr22	21821240	21824353	-1.45	0.146111
chr22	21821240	21824353	-1.45	0.494713
chr22	21821240	21824353	-1.45	0.269061
chr11	31844819	31845787	-2.35	0.327162
chr19	590367	592979	-1.54	-0.323853
chr2	239430509	239432917	-1.36	0.518663
chr1	149284332	149289115	-1.6	0.289689
chr1	149284332	149289115	-1.6	0.233132
chr1	149284332	149289115	-1.6	0.358149
chr3	9088626	9090032	-2.75	0.548687
chr19	709096	713712	-1.37	0.276168
chr3	48731635	48733265	-1.64	0.545915
chr3	48731635	48733265	-1.64	0.500155
chr19	14069517	14074982	-1.3	0.529922
chr19	14069517	14074982	-1.3	0.72889
chr4	1003641	1005539	-1.5	-0.236941
chr19	30265497	30267166	-1.89	0.524143
chr22	46783442	46792091	-2.5	0.400342
chr11	17548858	17553263	-1.26	0.401563
chr5	2752188	2754133	1.69	0.479991
chr5	2752188	2754133	1.69	0.346205
chr14	94213176	94216085	-1.74	0.371344
chr14	24044291	24048543	-1.71	0.554352
chr14	24044291	24048543	-1.71	0.295146
chr16	85656447	85700439	-1.5	0.543731
chr16	85656447	85700439	-1.5	0.198079
chr16	85656447	85700439	-1.5	0.35715
chr16	85656447	85700439	-1.5	0.256653
chr16	85656447	85700439	-1.5	0.283958
chr16	85656447	85700439	-1.5	0.668947
chr16	85656447	85700439	-1.5	0.394289
chr16	85656447	85700439	-1.5	0.346917
chr16	85656447	85700439	-1.5	0.557358
chr16	85656447	85700439	-1.5	0.449496
chr16	85656447	85700439	-1.5	0.300231
chr19	1100901	1108527	-1.33	0.30277
chr19	1100901	1108527	-1.33	0.586774
chr19	1100901	1108527	-1.33	0.259176
chr12	124902587	124931424	-1.49	0.371778
chr12	124902587	124931424	-1.49	0.501884
chr12	124902587	124931424	-1.49	0.452749
chr12	124902587	124931424	-1.49	0.433073
chr12	124902587	124931424	-1.49	0.453584
chr12	124902587	124931424	-1.49	0.371266
chr12	124902587	124931424	-1.49	0.701625
chr12	124902587	124931424	-1.49	0.37543
chr17	42633003	42637097	-1.35	0.432166
chr17	42633003	42637097	-1.35	0.28737
chr17	42633003	42637097	-1.35	0.418276
chr20	31221102	31222377	-1.78	0.431091
chr1	147833052	147834544	-2.7	0.568253
chr12	50615640	50616876	-2.58	0.386876
chr16	66739991	66741143	2.32	-0.439369
chr1	109792404	109809350	-1.33	0.422337
chr20	56226730	56243420	-1.19	0.534116
chr20	56226730	56243420	-1.19	0.288862
chr20	56226730	56243420	-1.19	0.214597
chr20	56226730	56243420	-1.19	0.29289
chr20	56226730	56243420	-1.19	0.483236
chr20	56226730	56243420	-1.19	0.300952
chr11	2141753	2145815	-1.54	-0.503511
chr2	121491800	121500494	-1.32	0.435679
chr21	46995179	46997346	-1.83	-0.317061
chr9	133709538	133712313	-1.45	0.573436
chr2	233383091	233392062	-1.25	0.618102
chr2	233383091	233392062	-1.25	-0.307135
chr2	233383091	233392062	-1.25	-0.670922
chr2	233383091	233392062	-1.25	-0.336844
chr7	156700735	156702353	-1.88	0.287505
chr5	134822701	134826688	-1.29	0.51603
chr6	170488913	170493716	-1.32	0.307667
chr16	359301	361456	2.13	-0.396901
chr16	54322410	54324760	-1.82	0.506409
chr16	54322410	54324760	-1.82	0.329539
chr16	54322410	54324760	-1.82	0.541243
chr16	69598760	69602229	-1.29	0.602938
chr22	27288424	27289826	-2.06	0.512763
chr15	37387112	37396212	-1.56	0.230989
chr12	22777084	22779431	-1.35	0.450354
chr8	95131771	95133315	-2.15	0.306729
chr19	33735514	33740798	-1.17	-0.497135
chr1	161408615	161411163	-1.35	0.440001
chr14	102973913	102975808	-1.45	0.557428
chr16	70757250	70765527	-1.56	0.239265
chr22	38463467	38467090	1.33	-0.435806
chr12	2307062	2307938	2.33	-0.408391
chr14	101923975	101925119	-2.42	0.232301
chr4	820384	831626	-1.58	-0.507883
chr6	109760578	109772175	-1.43	0.408741
chr17	7295770	7300066	-1.23	0.289302
chr16	54324939	54325862	-2.14	0.541243
chr8	143095593	143104303	-1.63	-0.575497
chr8	143095593	143104303	-1.63	-0.498808
chr8	143095593	143104303	-1.63	-0.4225
chr8	143095593	143104303	-1.63	-0.322945
chr16	610725	619964	-1.4	-0.306575
chr16	610725	619964	-1.4	-0.554651
chr7	131720085	131721166	2.56	-0.561469
chr16	88294616	88301857	-1.36	0.320982
chr2	105482700	105485411	-1.51	0.274516
chr11	115828994	115830095	-1.98	0.59658
chr21	45666759	45669500	-1.38	-0.265552
chr5	7393894	7396124	-1.51	0.494908
chr22	46232879	46234530	-2.37	0.548748
chr6	22145519	22148619	-1.26	0.501978
chr16	49886121	49894139	-1.36	0.429717
chr16	704472	741616	-1.55	0.470386
chr16	704472	741616	-1.55	0.291253
chr7	4826846	4834785	-1.6	0.364599
chr7	70095698	70097020	-1.85	0.417786
[truncated: 1,380 more rows]

## Sheet: Fig4h-j
Figure 4h
Days	sgControl		sgARL4C#1		sgARL4C#2
0	100	100	100	100	100	100
4	105.41	98.15	71.01	89.23	70.74	80.54
8	96.85	97.33	47.7	34.5	43.24	64.16
12	93.69	100.21	35.74	22.46	27.21	39.33
	n=1	n=2	n=1	n=2	n=1	n=2
Figure4j
		ARL4C	delta Ct	log
	2021-11-23	gC_puro	-7.8161	0.00443732	1
		T12	-7.13736	0.007103	#REF!
		T14	-6.98256	0.00790752	#REF!
	2021-11-18	gEmpty_GFP	-13.3945	9.2867e-05	1
		T12	-12.678	0.000152598	#REF!
		T14	-12.3536	0.000191075	#REF!

## Sheet: SF1a
Suppl. Figure 1a
ID	Sample	Group	ValidInteractions	Trans	Cis	CisShort	CisLarge
RB-88	9EP1	PFA	387712285	214982746	172729539	23827985	148901554
RB-89	9EP9	PFA	456931627	167504892	289426735	44757061	244669674
RB-90	7EP18	PFA	261390034	83616433	177773601	35427068	142346533
RB-91	7EP41	RELA	207131041	70589457	136541584	26573731	109967853
RB-92	11EP22	RELA	78830540	30192659	48637881	10842401	37795480
RB-93	4EP53	RELA	471547783	153576462	317971321	60727477	257243844
RB-94	16EP7	PFA	392999194	174017441	218981753	34231767	184749986
RB-95	4EP5	PFA	432699573	184253581	248445992	26197094	222248898
RB-96	15EP2	PFA	440422098	157511278	282910820	28190142	254720678
RB-97	BT214	PFA	475346368	138212962	337133406	67617500	269515906
SC480	SC480	PFA	221894335	61738806	160155529	28468226	131687303
RELPOS_BT	RELPOS_BT	RELA	204234948	120430782	83804166	14016563	69787603
PFA_EPD210FH	PFA_EPD210FH	PFA	674058702	215536942	458521760	59499212	399022548
RELPOS_EP	RELPOS_EP	RELA	227755254	174016998	53738256	11734214	42004042
FFPE	FFPE	PFA	73489240	21419229	52070011	18492644	33577367
CHLA4488-5_relapse	CHLA4488-5_relapse	PFA	21284000	4654724	16629276	9916857	6712419
case32_primary	case32_primary	PFA	33072064	6804745	26267319	7285434	18981885
case32_relapse	case32_relapse	PFA	16799544	2219309	13580235	4141275	9438960
CHLA4488-5_primary	CHLA4488-5_primary	PFA	80728675	19110995	61617680	25736397	35881283

[truncated: 15 more sheets: SF1c, SF2d, SF2e, SF2f, SF 3a-m, SF 4b, SF 4c, SF4h, SF 4i, SF4g, SF 6h-k, SF 7e, SF 7g,h,n, SF 7o, Sheet1]
